# Supplementary material for: A Mendelian randomization study of the effect of body mass index on 52 causes of death among 125 000 Mexican adults with admixed ancestry
Source: Int J Epidemiol. 2025 Jul 11;54(4):dyaf110. doi: 10.1093/ije/dyaf110 (PMC12254126; doi:10.1093/ije/dyaf110)
Supplement: dyaf110_Supplementary_Data [file dyaf110_supplementary_data.zip]

Archive with 2 entries (2 files):
- ije-2024-10-1546-File007.pdf
- ije-2024-10-1546-File008.xlsx
