# Supplementary material for: A Mendelian randomization study of the effect of body mass index on 52 causes of death among 125 000 Mexican adults with admixed ancestry
Source: Int J Epidemiol. 2025 Jul 11;54(4):dyaf110. doi: 10.1093/ije/dyaf110 (PMC12254126; doi:10.1093/ije/dyaf110)
Supplement: dyaf110_Supplementary_Data [file dyaf110_supplementary_data.zip › ije-2024-10-1546-File008.xlsx]

## Sheet: Data item 1
Data item 1. List of variants included in the trans-ancestry GS for BMI and their overlap with variants from the European GS derived from GIANT.
SNP ID	RSID	EA	OA	beta	SE	P	Original SNP selected by Fairhurst et al	R2 between proxy and original SNP	SNPs in the GIANT-GS correlated with SNP from the trans-ancestry GS with R2≥0.8			Included after clumping based on r2≥0.001
										R2	Reference population
chr1:107081941:G:A	rs1335055	G	A	0.013	0.002	6e-10						Yes
chr1:107342396:C:G	rs12035149	G	C	0.014	0.002	3.58e-09						Yes
chr1:109498415:CAG:C	rs35972691	CAG	C	0.012	0.002	3.21e-10						Yes
chr1:110856255:C:T	rs578513	T	C	0.014	0.002	3.93e-08						Yes
chr1:111747361:C:T	rs197374	T	C	0.013	0.002	1.56e-11						Yes
chr1:115058907:C:G	rs3738702	C	G	0.023	0.004	2.14e-08						Yes
chr1:118321993:A:G	rs7534091	G	A	0.013	0.002	6.14e-10						Yes
chr1:119007857:A:C	rs6428789	A	C	0.011	0.002	7.08e-09						Yes
chr1:151038045:G:C	rs2902811	G	C	0.018	0.002	8.38e-15			chr1:151046385	0.9	EAS	Yes
chr1:155013615:T:C	rs3753639	C	T	0.017	0.002	9.18e-14			chr1:155018913	0.80 / 0.95	EUR / EAS	Yes
chr1:156016589:CA:C	rs11356147	C	CA	0.012	0.002	2.37e-09						Yes
chr1:156520182:G:A	rs1778830	A	G	0.013	0.002	4.56e-11						Yes
chr1:1661177:A:G	rs115866895	A	G	0.02	0.002	3.05e-18						Yes
chr1:16992516:G:A	rs2076603	G	A	0.011	0.002	1.21e-08						Yes
chr1:171486183:C:T	rs34720381	T	C	0.02	0.003	8.64e-10						Yes
chr1:174496874:G:A	rs200712256	A	G	0.023	0.003	2.32e-18	rs61826879	1	chr1:174508962	1	EAS	Yes
chr1:177919890:A:C	rs539515	C	A	0.05	0.002	6.56e-108			chr1:177920345	0.98	EUR	Yes
chr1:184696459:C:A	rs726427	A	C	0.012	0.002	2.21e-08						Yes
chr1:190325596:T:C	rs815163	T	C	0.015	0.002	3.32e-15			chr1:190270777	0.98 / 0.87	EUR / EAS	Yes
chr1:19595812:AT:A	rs57870246	AT	A	0.015	0.002	1.62e-12						Yes
chr1:201831383:T:G	rs2678204	G	T	0.023	0.002	1.45e-28			chr1:201872348	0.96	EUR	Yes
chr1:203522022:G:A	rs4971239	A	G	0.016	0.002	2.69e-11						Yes
chr1:209083526:G:GC	rs35581420	GC	G	0.013	0.002	1.05e-10						Yes
chr1:209374826:G:A	rs60534728	A	G	0.018	0.003	4.79e-11						Yes
chr1:209925121:G:A	rs6695101	A	G	0.017	0.003	4.5e-10						Yes
chr1:242824015:C:G	rs2809885	G	C	0.015	0.002	5.39e-12			chr1:242822761	1	EUR	Yes
chr1:243369971:A:G	rs12042959	A	G	0.016	0.003	1.26e-08						Yes
chr1:2806649:C:A	rs4648450	C	A	0.015	0.002	4.87e-16						Yes
chr1:31726197:G:C	rs945211	C	G	0.012	0.002	2.23e-10						Yes
chr1:32768527:G:A	rs3737992	G	A	0.019	0.002	5.29e-15			chr1:32842386	0.99	EUR	Yes
chr1:33411456:G:T	rs12742446	T	G	0.013	0.002	1.06e-10			chr1:33311127	0.95	EUR	Yes
chr1:34118792:G:A	rs12031634	G	A	0.011	0.002	2.61e-08						Yes
chr1:39096955:C:T	rs112566467	T	C	0.017	0.002	1.15e-13						Yes
chr1:42007726:T:C	rs3856258	T	C	0.013	0.002	2.33e-08						Yes
chr1:47210561:A:G	rs741959	A	G	0.016	0.002	2.7e-15						Yes
chr1:49531287:G:A	rs1167311	G	A	0.019	0.002	8.84e-20			chr1:49362991	0.94	EUR	Yes
chr1:54261698:A:C	rs3820110	C	A	0.011	0.002	7.81e-09						Yes
chr1:57367336:T:A	rs74806710	A	T	0.019	0.003	1.08e-08						Yes
chr1:62104649:G:A	rs1013293	G	A	0.018	0.002	2.41e-19			chr1:62129005	0.89	EUR	Yes
chr1:65513597:T:C	rs11208659	C	T	0.021	0.004	4.74e-09			chr1:65521481	0.97	EUR	Yes
chr1:65974413:C:T	rs2310819	T	C	0.015	0.002	3.55e-14						Yes
chr1:6625606:CCG:C	rs150545138	C	CCG	0.012	0.002	1.9e-09			chr1:6655330	0.86	EAS	Yes
chr1:67889966:T:C	rs4548410	T	C	0.011	0.002	3.6e-08						Yes
chr1:72287256:C:T	rs2613498	C	T	0.032	0.003	3.47e-37						Yes
chr1:74534733:CT:C	rs5775241	CT	C	0.019	0.002	5.23e-24			chr1:74532078	1	EUR	Yes
chr1:7663897:G:A	rs12128526	A	G	0.01	0.002	3.42e-08						Yes
chr1:77500545:G:A	rs3104464	A	G	0.018	0.002	6.92e-18						Yes
chr1:77626794:C:T	rs6678622	T	C	0.015	0.002	1.47e-13						No
chr1:80338578:C:T	rs113761887	T	C	0.014	0.002	4.06e-11						Yes
chr1:81909877:T:A	rs651533	T	A	0.016	0.002	3.55e-12			chr1:81913762	0.87	EAS	Yes
chr1:83961369:A:C	rs1536166	C	A	0.012	0.002	6.46e-09						Yes
chr1:90719938:C:G	rs12094437	C	G	0.017	0.003	5.52e-09						Yes
chr1:95825813:G:A	rs6696236	A	G	0.014	0.002	8.47e-12						Yes
chr1:96474563:A:G	rs2181375	G	A	0.018	0.002	9.52e-21						Yes
chr1:96965496:A:C	rs995258	A	C	0.013	0.002	4.58e-11						Yes
chr10:100660414:G:A	rs72838588	A	G	0.016	0.002	2.45e-17						Yes
chr10:100710675:C:T	rs7916385	C	T	0.022	0.003	5.84e-13						No
chr10:100866753:G:T	rs61873510	T	G	0.016	0.002	4.97e-14			chr10:100875718	0.89	EAS	Yes
chr10:102351783:T:TACC	rs144741702	T	TACC	0.018	0.003	8.19e-12			chr10:102224303	0.9	EAS	No
chr10:102460544:C:A	rs7075281	C	A	0.015	0.002	6.82e-13						Yes
chr10:103016770:G:A	rs11191515	A	G	0.03	0.003	8.84e-24			chr10:102925542	0.99	EUR	Yes
chr10:112995025:T:C	rs35198068	T	C	0.017	0.002	4.72e-14						Yes
chr10:116919201:C:A	rs4752018	A	C	0.015	0.002	3.72e-12						Yes
chr10:118706284:C:G	rs12414412	G	C	0.021	0.003	2.11e-11						Yes
chr10:120302100:A:G	rs11199266	G	A	0.012	0.002	1.54e-09						Yes
chr10:123460520:G:A	rs845084	A	G	0.018	0.002	8.44e-18			chr10:123460520	1.0 / 1.0	EUR / EAS	Yes
chr10:124898919:G:C	rs72828935	C	G	0.017	0.002	4.71e-13			chr10:124905509	0.91	EUR	Yes
chr10:129323792:T:G	rs7092590	T	G	0.011	0.002	2.47e-08						Yes
chr10:129985064:G:C	rs117118217	C	G	0.045	0.008	2.34e-08						Yes
chr10:20616340:C:T	rs10764256	C	T	0.015	0.002	2.99e-09						Yes
chr10:21541175:A:G	rs11012732	G	A	0.021	0.002	2.19e-22						Yes
chr10:31551294:G:T	rs77409660	G	T	0.036	0.006	3.77e-08						Yes
chr10:33725507:G:A	rs71495049	A	G	0.023	0.003	1.03e-13						Yes
chr10:34727647:T:C	rs11009892	C	T	0.012	0.002	2.07e-08						Yes
chr10:51913526:A:G	rs4595495	G	A	0.013	0.002	1.5e-10						Yes
chr10:60101118:G:T	rs4948387	G	T	0.011	0.002	6.72e-09						Yes
chr10:63431885:G:T	rs7924036	G	T	0.013	0.002	5.9e-12						Yes
chr10:74661458:A:T	rs10824218	A	T	0.012	0.002	2.15e-09						Yes
chr10:75536199:G:A	rs9415106	G	A	0.012	0.002	2.45e-08						No
chr10:75657535:C:T	rs11001454	T	C	0.014	0.002	3.38e-10						Yes
chr10:77001201:C:T	rs11001963	T	C	0.011	0.002	7.79e-09						Yes
chr10:78442614:G:A	rs7078843	G	A	0.018	0.003	2.41e-08						Yes
chr10:85731093:A:G	rs17399739	G	A	0.025	0.004	3.54e-11						Yes
chr10:86359258:A:G	rs2114824	G	A	0.014	0.002	2.12e-13						Yes
chr10:91278773:G:A	rs2450445	G	A	0.014	0.002	1.98e-11			chr10:91273186	1	EUR	Yes
chr10:92325717:G:A	rs2245994	G	A	0.012	0.002	4.4e-10						Yes
chr10:97241501:G:A	rs11189058	G	A	0.013	0.002	3.03e-11			chr10:97272618	0.85	EUR	Yes
chr10:98018469:A:G	rs2439823	G	A	0.018	0.002	9.4e-21						Yes
chr10:98283390:C:T	rs4919197	T	C	0.012	0.002	1.78e-09						Yes
chr11:103148904:A:G	rs2513999	G	A	0.016	0.003	1.06e-09						Yes
chr11:115174130:C:A	rs1048932	C	A	0.016	0.002	2.81e-17						Yes
chr11:11775350:G:T	rs2054117	G	T	0.011	0.002	2.45e-08						Yes
chr11:119070886:G:A	rs7925100	A	G	0.013	0.002	9.93e-11						Yes
chr11:122051879:G:A	rs11218510	G	A	0.012	0.002	2.78e-10						Yes
chr11:122674438:C:T	rs35483388	T	C	0.012	0.002	1.62e-09			chr11:122651667	0.85	EAS	Yes
chr11:122894959:C:A	rs3134438	A	C	0.012	0.002	4.04e-08			chr11:122894959	1.0 / 1.0	EUR / EAS	Yes
chr11:131001061:T:C	rs1433980	C	T	0.016	0.002	5.89e-18						Yes
chr11:131579545:A:G	rs7925748	G	A	0.013	0.002	2.13e-12						Yes
chr11:132087399:T:C	rs1625427	T	C	0.013	0.002	2.53e-10						Yes
chr11:13272721:C:T	rs900144	T	C	0.016	0.002	3.77e-16			chr11:13272721	1	EAS	Yes
chr11:132782659:A:G	rs11223204	G	A	0.014	0.002	2.1e-12						Yes
chr11:133352092:C:A	rs10894670	C	A	0.011	0.002	1.64e-08						Yes
chr11:133842787:G:A	rs2187449	A	G	0.015	0.002	3.49e-10						Yes
chr11:134741913:C:T	rs7930275	T	C	0.017	0.002	5.21e-13						Yes
chr11:17384070:C:T	rs1002226	T	C	0.012	0.002	2.1e-10			chr11:17372526	0.84	EAS	Yes
chr11:2213460:A:G	rs10840606	G	A	0.016	0.003	1.11e-09			chr11:2213460	1	EAS	Yes
chr11:27658369:C:T	rs6265	C	T	0.041	0.002	7.8e-72			chr11:27658369	1	EUR	Yes
chr11:27706555:G:A	rs11030119	A	G	0.032	0.002	1.03e-49						No
chr11:28621106:G:A	rs4636654	G	A	0.011	0.002	1.06e-08						No
chr11:28691194:A:G	rs558887	A	G	0.014	0.002	4.41e-11						Yes
chr11:29221137:T:C	rs12364080	T	C	0.018	0.003	5.28e-11						Yes
chr11:30394229:A:G	rs1717776	A	G	0.018	0.002	6.12e-20						Yes
chr11:43876470:G:A	rs10838193	G	A	0.014	0.002	1.33e-11						Yes
chr11:45405378:T:C	rs35072015	T	C	0.014	0.002	7.18e-12						Yes
chr11:47544800:T:C	rs7928842	C	T	0.026	0.002	5.71e-42						Yes
chr11:6234754:C:T	rs12274456	T	C	0.013	0.002	2.98e-08						Yes
chr11:64313973:G:A	rs2276014	G	A	0.016	0.003	5.62e-11			chr11:64315335	1	EAS	Yes
chr11:64590067:G:A	rs552307	G	A	0.015	0.002	3.34e-12						Yes
chr11:65550027:AACAG:A	rs149430622	A	AACAG	0.015	0.002	5.02e-11						Yes
chr11:65871903:C:T	rs2234458	C	T	0.018	0.002	3.96e-21						Yes
chr11:66123961:G:A	rs526852	G	A	0.014	0.002	9.74e-13						Yes
chr11:68847649:A:G	rs679596	A	G	0.012	0.002	2.02e-09						Yes
chr11:78408776:G:A	rs4945275	G	A	0.016	0.002	6.38e-13						Yes
chr11:8617653:T:C	rs4929923	C	T	0.019	0.002	1.21e-21			chr11:8672526	0.93 / 0.99	EUR / EAS	Yes
chr11:892089:T:C	rs7952102	T	C	0.014	0.002	1.07e-13						Yes
chr11:90189249:A:G	rs61903695	G	A	0.016	0.002	6.97e-12						Yes
chr11:93478598:A:G	rs7365	A	G	0.012	0.002	8.68e-09			chr11:93487939	0.97	EUR	Yes
chr12:103257621:G:GA	rs376155445	G	GA	0.018	0.002	7.82e-19						Yes
chr12:107319919:G:A	rs111260184	A	G	0.012	0.002	1.74e-10						Yes
chr12:108024062:T:C	rs11113659	T	C	0.016	0.002	9.87e-13			chr12:108020051	0.99	EUR	Yes
chr12:110398420:GA:G	rs56355505	G	GA	0.016	0.002	1.49e-12						Yes
chr12:113880686:T:C	rs1981938	T	C	0.021	0.003	1.44e-11						Yes
chr12:115657363:T:G	rs11067709	G	T	0.011	0.002	5.2e-09						Yes
chr12:117151364:G:A	rs12322862	A	G	0.014	0.002	3.07e-09						Yes
chr12:117972722:G:A	rs11613072	G	A	0.011	0.002	1.65e-08						Yes
chr12:121473799:T:G	rs10849891	T	G	0.011	0.002	4.65e-09						Yes
chr12:122504865:G:A	rs10998	A	G	0.02	0.002	6.33e-20						Yes
chr12:122705247:T:C	rs7133768	T	C	0.019	0.002	6.41e-18						No
chr12:124016175:GAA:G	rs10606185	G	GAA	0.016	0.002	1.89e-10						Yes
chr12:16317984:T:C	rs11056875	T	C	0.016	0.003	3.1e-09						Yes
chr12:17043898:A:G	rs7313220	A	G	0.011	0.002	2.52e-09						Yes
chr12:19110505:GA:G	rs35144519	G	GA	0.02	0.003	1.54e-08						Yes
chr12:2050390:A:G	rs2108635	G	A	0.014	0.002	8.87e-12						Yes
chr12:23600993:T:G	rs11608710	G	T	0.025	0.004	5.6e-09						Yes
chr12:23907065:T:C	rs10842239	C	T	0.018	0.003	3.22e-12			chr12:23907141	0.93	EAS	Yes
chr12:33225563:T:C	rs9971845	C	T	0.018	0.003	4.12e-10			chr12:33226505	0.99	EUR	Yes
chr12:41494138:C:T	rs1458156	T	C	0.012	0.002	7.01e-11						Yes
chr12:4177110:C:T	rs61910827	T	C	0.012	0.002	4.82e-09						Yes
chr12:4275678:T:G	rs76895963	G	T	0.042	0.008	2.54e-10						Yes
chr12:49869365:G:A	rs7132908	A	G	0.031	0.002	8.15e-57						Yes
chr12:51199833:T:G	rs4077093	T	G	0.014	0.002	7.53e-09			chr12:51199833	1	EAS	Yes
chr12:53287171:C:T	rs35969387	T	C	0.019	0.003	2.85e-08						Yes
chr12:54277096:C:G	rs4237798	C	G	0.011	0.002	2.64e-09			chr12:54259474	0.88	EAS	Yes
chr12:56114625:G:C	rs4759228	G	C	0.018	0.002	1.63e-16			chr12:56114625	1.0 / 1.0	EUR / EAS	Yes
chr12:57217502:A:G	rs113397893	G	A	0.025	0.004	2e-10						Yes
chr12:61870961:T:C	rs10784270	C	T	0.012	0.002	7.83e-09						Yes
chr12:67718449:C:T	rs10160914	C	T	0.011	0.002	3.48e-08						No
chr12:67811824:A:G	rs1819844	A	G	0.016	0.002	1.38e-10			chr12:67811824	1	EAS	Yes
chr12:69287321:T:A	rs317656	T	A	0.012	0.002	2.75e-10			chr12:69248535	1	EUR	Yes
chr12:71785666:C:T	rs61754230	T	C	0.047	0.007	1.68e-10						Yes
chr12:77805151:C:G	rs10777454	C	G	0.011	0.002	2.38e-08						Yes
chr12:89364160:G:A	rs10506971	G	A	0.014	0.002	4.9e-14						Yes
chr12:90249822:A:T	rs2731275	A	T	0.015	0.002	8.07e-11						Yes
chr12:906303:G:C	rs2286028	C	G	0.024	0.002	4.02e-23						Yes
chr12:90850133:G:A	rs11105842	G	A	0.013	0.002	3.06e-11						Yes
chr12:911100:T:C	rs1060499	C	T	0.009	0.003	0.000469						No
chr12:97163169:G:A	rs61941723	A	G	0.017	0.002	5.48e-12						Yes
chr13:107348536:G:A	rs9559013	A	G	0.014	0.003	1.62e-08						Yes
chr13:111324933:G:T	rs9522183	G	T	0.014	0.002	1.22e-11						No
chr13:111567861:C:T	rs9522276	T	C	0.015	0.002	3.13e-15						Yes
chr13:20042417:A:C	rs9579775	C	A	0.021	0.003	3.05e-11						Yes
chr13:26444891:A:G	rs2420344	A	G	0.011	0.002	1.35e-08						Yes
chr13:27436597:G:A	rs1218824	A	G	0.016	0.002	7.76e-16						Yes
chr13:28066426:G:T	rs9513018	G	T	0.015	0.002	2.78e-14						Yes
chr13:28100491:T:C	rs12872889	C	T	0.013	0.002	1.15e-09						No
chr13:30449733:CAA:C	rs56265013	CAA	C	0.016	0.002	9.58e-13			chr13:30459095	0.94	EUR	Yes
chr13:32807583:C:T	rs56399737	C	T	0.017	0.002	1.83e-18						Yes
chr13:52911836:G:T	rs57207557	G	T	0.012	0.002	1.33e-08						Yes
chr13:53459989:A:T	rs1443918	A	T	0.008	0.002	2.29e-05						No
chr13:53530833:C:T	rs4477562	T	C	0.033	0.003	2.33e-34			chr13:53528071	0.99	EUR	Yes
chr13:54117349:A:G	rs6561766	A	G	0.017	0.003	1.04e-08			chr13:54119995	0.92	EAS	Yes
chr13:55891463:C:A	rs9527455	C	A	0.014	0.002	2.56e-09						Yes
chr13:57683533:T:A	rs6561937	T	A	0.014	0.002	3.58e-11						Yes
chr13:58691919:C:T	rs4055791	C	T	0.016	0.002	1.94e-16						Yes
chr13:58838747:C:A	rs9538226	C	A	0.018	0.002	3.57e-15			chr13:58850977	0.99	EUR	No
chr13:62337610:G:C	rs2183605	C	G	0.011	0.002	2.55e-08						Yes
chr13:64901702:T:G	rs1949204	G	T	0.014	0.002	8.27e-10						Yes
chr13:65629995:C:CT	rs5804250	C	CT	0.014	0.002	4.87e-13						Yes
chr13:66898581:C:A	rs9571687	C	A	0.014	0.002	5.65e-12			chr13:66898581	1.0 / 1.0	EUR / EAS	Yes
chr13:71800717:G:A	rs9318032	A	G	0.019	0.003	6.57e-09						Yes
chr13:79006784:G:A	rs1441264	A	G	0.018	0.002	5.22e-20						Yes
chr13:80327338:G:A	rs549174	G	A	0.01	0.002	1.53e-08						Yes
chr13:85902937:C:T	rs116394958	T	C	0.014	0.002	2.53e-10						Yes
chr13:96331686:C:T	rs55911231	T	C	0.017	0.002	3.33e-19						Yes
chr13:98467131:TAA:T	rs5806064	TAA	T	0.013	0.002	1.05e-09						Yes
chr14:100720304:C:T	rs11160601	T	C	0.018	0.003	9.87e-10						Yes
chr14:101062668:A:G	rs7161194	A	G	0.018	0.002	2.86e-18						Yes
chr14:102224198:C:T	rs12884628	T	C	0.019	0.003	7.24e-08			chr14:102183114	0.84	EUR	Yes
chr14:102780133:A:G	rs3803286	A	G	0.021	0.002	5.85e-26			chr14:102780133	1.0 / 1.0	EUR / EAS	Yes
chr14:103689065:G:GGT	rs55959966	GGT	G	0.013	0.002	4.81e-12						Yes
chr14:21464433:C:T	rs11628702	T	C	0.011	0.002	3.08e-08						Yes
chr14:23325634:GT:G	rs35455483	G	GT	0.014	0.002	8.77e-13						Yes
chr14:25472715:T:G	rs1955854	G	T	0.023	0.002	1.41e-29						Yes
chr14:29211932:G:C	rs9788550	G	C	0.019	0.002	1.43e-18						No
chr14:29286662:C:A	rs1307813	A	C	0.017	0.002	8.9e-19						Yes
chr14:29961477:C:T	rs61980001	T	C	0.03	0.005	4.08e-08						Yes
chr14:32829525:CA:C	rs34179565	C	CA	0.018	0.002	3e-21						Yes
chr14:40527347:T:A	rs113333972	T	A	0.011	0.002	6.51e-09						Yes
chr14:42470268:T:A	rs8011566	A	T	0.012	0.002	6.04e-10						Yes
chr14:46833911:T:G	rs12885458	T	G	0.017	0.002	1.89e-19						Yes
chr14:55587104:C:CTG	rs36024432	C	CTG	0.012	0.002	1.57e-08						Yes
chr14:61893357:T:C	rs217669	C	T	0.015	0.002	5.64e-13						Yes
chr14:62125614:C:T	rs8007097	C	T	0.011	0.002	7.29e-09						No
chr14:72847742:C:A	rs61986330	C	A	0.014	0.002	4.99e-10						Yes
chr14:77063440:C:T	rs17105272	T	C	0.012	0.002	5.61e-09			chr14:77063440	1	EAS	Yes
chr14:79433111:C:T	rs7141420	T	C	0.019	0.002	1.74e-24						Yes
chr14:91019101:T:G	rs1286138	G	T	0.014	0.002	1.08e-11						Yes
chr14:91962289:G:A	rs2110428	A	G	0.01	0.002	1.4e-09			chr14:91962066	0.99 / 1.0	EUR / EAS	Yes
chr14:99233743:C:T	rs4082793	C	T	0.014	0.002	4.91e-12						Yes
chr15:100152748:G:A	rs72755233	A	G	0.019	0.003	1.12e-08						Yes
chr15:26758948:T:A	rs11161335	A	T	0.012	0.002	1.24e-09						Yes
chr15:35528031:C:T	rs6495779	T	C	0.016	0.003	3.99e-08						Yes
chr15:36099335:G:A	rs11636118	A	G	0.011	0.002	5.06e-09			chr15:36110515	0.99	EUR	Yes
chr15:41745372:C:T	rs2577947	C	T	0.016	0.002	4.75e-10						Yes
chr15:46293897:T:C	rs7162533	C	T	0.013	0.002	4.73e-12			chr15:46292589	1	EUR	Yes
chr15:47624537:G:GA	rs5812404	G	GA	0.016	0.002	9.32e-18						Yes
chr15:52861753:A:G	rs1947043	G	A	0.013	0.002	1.28e-09						Yes
chr15:53200066:AT:A	rs201004894	AT	A	0.025	0.004	1.15e-08						Yes
chr15:54340044:G:T	rs55841693	G	T	0.011	0.002	1.85e-08						Yes
chr15:55132036:A:G	rs78012460	A	G	0.036	0.006	1.08e-08						Yes
chr15:56860275:C:A	rs1652744	C	A	0.013	0.002	7.42e-09						Yes
chr15:60619263:G:A	rs184638	A	G	0.013	0.002	1.02e-11						Yes
chr15:62003285:T:G	rs187432044	T	G	0.036	0.005	3.35e-15						Yes
chr15:66068504:C:T	rs1369159	C	T	0.011	0.002	2.04e-08						Yes
chr15:66965454:G:A	rs427422	A	G	0.012	0.002	4.27e-08						Yes
chr15:67790478:G:A	rs2241420	G	A	0.031	0.002	3.79e-47						Yes
chr15:73364722:C:T	rs74022954	C	T	0.027	0.004	4.49e-12						Yes
chr15:73915354:T:A	rs62004865	A	T	0.021	0.003	1.64e-10						Yes
chr15:77541376:TG:T	rs34517105	T	TG	0.011	0.002	4.25e-07						No
chr15:77720276:C:T	rs11855853	C	T	0.017	0.002	7.59e-13			chr15:77720276	1	EUR	Yes
chr15:79111243:C:T	rs2870111	C	T	0.016	0.002	9.33e-17			chr15:79140017	0.93 / 0.86	EUR / EAS	Yes
chr15:80696259:G:A	rs7165759	G	A	0.014	0.002	2.06e-10						Yes
chr15:89417055:T:A	rs62020775	T	A	0.016	0.003	1.12e-09						Yes
chr15:92030409:G:A	rs7498044	G	A	0.016	0.002	4.1e-10			chr15:92027691	0.96 / 1.0	EUR / EAS	Yes
chr15:94728643:T:G	rs8025516	T	G	0.015	0.002	1.12e-13						Yes
chr15:97716925:T:A	rs8029980	T	A	0.012	0.002	9.59e-10						Yes
chr15:98695432:C:T	rs62024481	C	T	0.015	0.002	2.05e-10						Yes
chr16:1324950:C:G	rs9597	G	C	0.025	0.004	3.75e-08						Yes
chr16:15094055:G:C	rs11075256	G	C	0.012	0.002	5.04e-09						Yes
chr16:19920682:CCAA:C	rs59481870	CCAA	C	0.025	0.003	1.54e-24						Yes
chr16:20039144:C:G	rs868554	G	C	0.019	0.002	7.4e-19			chr16:20039144	1	EUR	No
chr16:20238073:G:GTACT	rs10624826	GTACT	G	0.026	0.003	3.18e-23						Yes
chr16:20368682:G:C	rs4780885	G	C	0.016	0.002	4.65e-16						No
chr16:2047157:G:A	rs2516739	G	A	0.016	0.002	8.99e-11						Yes
chr16:23849693:T:A	rs12446874	A	T	0.014	0.002	2.22e-09						Yes
chr16:24298961:A:G	rs2107118	A	G	0.011	0.002	2.51e-09						Yes
chr16:24529485:T:G	rs2342892	T	G	0.014	0.002	6.74e-14			chr16:24567137	0.83	EAS	No
chr16:24732336:A:G	rs2547033	G	A	0.017	0.002	2.29e-15			chr16:24792299	0.93	EUR	Yes
chr16:28001381:G:A	rs74015195	A	G	0.014	0.002	1.25e-08						Yes
chr16:28871920:A:G	rs7498665	G	A	0.025	0.002	4.55e-35			chr16:28846324	0.92	EUR	Yes
chr16:289672:T:C	rs412243	T	C	0.015	0.002	5.65e-14						Yes
chr16:29914124:C:T	rs8059619	T	C	0.023	0.002	5.02e-34						Yes
chr16:30999862:A:G	rs4889606	A	G	0.02	0.002	1.68e-24						Yes
chr16:3533173:C:T	rs3751837	T	C	0.018	0.002	2.54e-16						Yes
chr16:3964281:C:G	rs2238435	G	C	0.026	0.002	1.97e-39						Yes
chr16:4896583:G:A	rs12709120	G	A	0.011	0.002	9.49e-09						Yes
chr16:49689319:G:A	rs1861342	G	A	0.012	0.002	1.69e-08						Yes
chr16:53724808:G:A	rs78020297	A	G	0.023	0.004	1.12e-08						No
chr16:53767042:T:C	rs1421085	C	T	0.077	0.002	0						Yes
chr16:54336722:T:C	rs4783837	C	T	0.019	0.003	6.86e-09						Yes
chr16:56511263:T:C	rs11373	C	T	0.014	0.002	7.99e-09			chr16:56455431	0.82	EUR	Yes
chr16:62834025:TAG:T	rs3044849	TAG	T	0.012	0.002	1.56e-09						Yes
chr16:64658443:TGATG:T	rs10555823	TGATG	T	0.011	0.002	1.3e-09						Yes
chr16:6651399:T:C	rs10083803	C	T	0.014	0.002	5.61e-11						Yes
chr16:68348075:A:G	rs2307022	A	G	0.012	0.002	3.53e-09			chr16:68348075	1	EAS	Yes
chr16:69686900:G:GTAAA	rs76960893	GTAAA	G	0.022	0.002	1.7e-27						Yes
chr16:71999055:A:T	rs11864188	A	T	0.013	0.002	5.37e-12						Yes
chr16:72962263:G:A	rs756717	G	A	0.016	0.002	6.57e-17			chr16:72962263	1.0 / 1.0	EUR / EAS	Yes
chr16:73572664:A:T	rs825680	A	T	0.011	0.002	1.58e-08						Yes
chr16:77228046:C:G	rs12449219	G	C	0.017	0.003	3.82e-09						Yes
chr16:81701407:G:A	rs3751859	G	A	0.014	0.002	6.98e-10						Yes
chr16:82414590:C:G	rs11150461	C	G	0.015	0.002	2.46e-12						Yes
chr16:82624485:G:A	rs8062260	G	A	0.012	0.002	4.41e-10						No
chr16:82839023:C:G	rs7206608	G	C	0.014	0.002	5.38e-11						Yes
chr16:85289910:A:T	rs139929928	T	A	0.042	0.007	1.62e-08						Yes
chr16:89615727:G:A	rs8063611	G	A	0.014	0.002	1.23e-09						Yes
chr16:9319496:C:T	rs837346	T	C	0.011	0.002	3.28e-08						Yes
chr16:9639874:A:C	rs35014268	C	A	0.014	0.002	3.08e-10						Yes
chr17:1943537:C:A	rs4516268	C	A	0.023	0.002	9.31e-21			chr17:1943537	1	EAS	Yes
chr17:2229956:T:C	rs9914266	C	T	0.014	0.002	6.66e-12			chr17:2232771	1	EAS	Yes
chr17:29747545:T:G	rs1038088	G	T	0.013	0.002	2.01e-11			chr17:29747545	1	EAS	Yes
chr17:30334374:A:G	rs3110093	A	G	0.01	0.002	7.84e-05						No
chr17:33144157:CAAA:C	rs58279499	CAAA	C	0.017	0.002	7.06e-15						Yes
chr17:33420611:A:G	rs12453418	G	A	0.011	0.002	2.28e-08						Yes
chr17:33910239:A:G	rs7226064	A	G	0.01	0.002	4.98e-08						Yes
chr17:37135309:C:G	rs11653028	G	C	0.011	0.002	2.32e-08						Yes
chr17:41102243:G:A	rs168397	G	A	0.015	0.002	9.64e-14						Yes
chr17:42933666:A:G	rs2670854	A	G	0.012	0.002	4.21e-08						Yes
chr17:43418055:A:G	rs11079338	G	A	0.011	0.002	1.82e-08						Yes
chr17:46185130:T:C	17:44262496:C:T	T	C	0.014	0.002	5.37e-10						Yes
chr17:48116902:T:C	rs12939514	T	C	0.036	0.003	1.96e-26						Yes
chr17:48592068:C:T	rs9299	T	C	0.013	0.002	3.96e-11						Yes
chr17:49063432:C:T	rs11655587	C	T	0.019	0.002	1.72e-21						Yes
chr17:5414172:C:A	rs1806263	A	C	0.012	0.002	5.91e-10			chr17:5379957	0.97 / 0.84	EUR / EAS	Yes
chr17:54861107:A:C	rs62072006	C	A	0.016	0.003	3.84e-08						Yes
chr17:57258794:G:A	rs8071182	A	G	0.014	0.002	1.32e-08			chr17:57258794	1	EUR	Yes
chr17:57966280:T:G	rs6503841	G	T	0.016	0.003	4.29e-08						Yes
chr17:67835900:T:C	rs7218014	C	T	0.02	0.002	3.54e-19			chr17:67873957	0.99	EAS	Yes
chr17:7193388:TC:T	rs3215125	T	TC	0.011	0.002	3.18e-09						Yes
chr17:72725568:A:G	rs8071840	G	A	0.011	0.002	3.48e-08						Yes
chr17:73758406:C:T	rs2619976	T	C	0.011	0.002	9.5e-10			chr17:73758406	1	EAS	Yes
chr17:7668434:T:G	rs78378222	G	T	0.052	0.009	3.99e-08						Yes
chr17:79823090:G:C	rs1285245	G	C	0.013	0.002	8.32e-12			chr17:79823090	1.0 / 1.0	EUR / EAS	Yes
chr17:80783826:A:G	rs11150745	A	G	0.021	0.002	9.23e-25						Yes
chr17:81098794:A:C	rs9319615	A	C	0.016	0.002	4.61e-16						Yes
chr18:13182326:A:T	rs35761930	T	A	0.013	0.002	3.4e-08						Yes
chr18:1887361:T:C	rs313027	C	T	0.011	0.002	4.27e-09						Yes
chr18:23510059:A:G	rs1788808	A	G	0.02	0.002	2.95e-24			chr18:23537034	0.93	EUR	Yes
chr18:24583175:C:T	rs72878456	C	T	0.015	0.003	3.65e-09						Yes
chr18:38584758:A:G	rs12966597	A	G	0.012	0.002	3.31e-08						Yes
chr18:42064283:G:T	rs559231	T	G	0.014	0.002	1.66e-13						Yes
chr18:43121292:CTAATTA:C	rs144012557	CTAATTA	C	0.015	0.002	9.57e-15						Yes
chr18:44995696:C:G	rs11664848	G	C	0.012	0.002	7.63e-09						Yes
chr18:45370664:C:T	rs10438964	C	T	0.013	0.002	2.32e-09						Yes
chr18:47271768:A:G	rs8084241	A	G	0.012	0.002	4.22e-09						Yes
chr18:48394843:G:A	rs7239114	A	G	0.013	0.002	1.16e-10			chr18:48394843	1.0 / 1.0	EUR / EAS	Yes
chr18:54812282:CT:C	rs10708455	C	CT	0.014	0.002	3.67e-10			chr18:54812256	1	EAS	Yes
chr18:55799107:T:G	rs9748364	G	T	0.015	0.003	1.5e-08						Yes
chr18:59210843:A:AG	rs60255552	A	AG	0.02	0.002	5.36e-16			chr18:59216087	0.87 / 0.84	EUR / EAS	Yes
chr18:60018879:C:G	rs9319959	G	C	0.019	0.002	1.85e-16						No
chr18:60183694:GTCT:G	rs71336392	G	GTCT	0.056	0.002	8.47e-139			chr18:60171168	1	EUR	Yes
chr18:60288712:T:G	rs2331933	G	T	0.029	0.002	1.47e-47						No
chr18:60370200:G:C	rs35748167	G	C	0.107	0.006	2.37e-64						Yes
chr18:63087832:G:T	rs12955939	T	G	0.011	0.002	3.08e-08			chr18:63072017	0.85	EAS	No
chr18:63179197:G:C	rs74625348	C	G	0.017	0.002	6.32e-15						Yes
chr18:71557242:T:A	rs8089514	A	T	0.013	0.002	5.08e-10						Yes
chr18:7548503:T:C	rs512121	T	C	0.017	0.002	8.02e-13						Yes
chr18:75786573:A:C	rs11150911	A	C	0.013	0.002	3.17e-09						Yes
chr18:78982544:G:C	rs1787267	G	C	0.025	0.004	5.21e-10			chr18:78982544	1	EAS	Yes
chr19:12851469:GTTGT:G	rs59254743	G	GTTGT	0.014	0.002	1.03e-11						Yes
chr19:18102550:T:C	rs273503	C	T	0.016	0.002	2.84e-16			chr19:18104437	0.99	EUR	No
chr19:18350146:G:A	rs113230003	G	A	0.021	0.002	9.07e-23			chr19:18344015	0.91	EUR	Yes
chr19:18701975:A:G	rs8112818	A	G	0.021	0.002	1.21e-26						Yes
chr19:1891993:G:A	rs3957285	A	G	0.016	0.002	7.22e-16						Yes
chr19:19269787:G:T	rs72999063	G	T	0.018	0.003	3.47e-11						Yes
chr19:2230030:CTT:C	19:2230029:C:CTT	C	CTT	0.03	0.004	2.24e-11						Yes
chr19:30537759:C:T	rs10518269	C	T	0.021	0.003	1.6e-14						Yes
chr19:33821043:G:T	rs29937	T	G	0.017	0.002	1.08e-16						Yes
chr19:3542985:C:T	rs12608592	T	C	0.03	0.005	1e-08						Yes
chr19:4069428:G:A	rs350832	A	G	0.02	0.002	3.69e-17						Yes
chr19:4444446:C:T	rs62130981	C	T	0.011	0.002	2.09e-08						Yes
chr19:44908684:T:C	rs429358	T	C	0.024	0.003	7.28e-19						Yes
chr19:45679046:T:A	rs10423928	T	A	0.033	0.002	7.63e-43						Yes
chr19:45718468:G:A	rs11881883	G	A	0.018	0.004	7.23e-09						Yes
chr19:46474854:C:T	rs11083833	C	T	0.011	0.002	2.2e-08						Yes
chr19:47065746:G:A	rs3810291	A	G	0.029	0.002	1.43e-45			chr19:47065746	1	EAS	Yes
chr19:49860328:CAG:C	rs200876443	C	CAG	0.04	0.005	6.29e-13						Yes
chr2:100130111:C:T	rs11692215	C	T	0.016	0.002	3.89e-15						No
chr2:100276651:C:A	rs6542924	C	A	0.019	0.002	1.41e-17						Yes
chr2:104838132:T:C	rs10197031	C	T	0.017	0.002	3e-17			chr2:104849547	0.85	EUR	Yes
chr2:105361319:G:A	rs3087523	A	G	0.019	0.003	5.91e-10						Yes
chr2:111120167:C:G	rs111736126	C	G	0.027	0.005	1.18e-08						Yes
chr2:113221583:A:G	rs67802835	G	A	0.014	0.003	2.06e-08						Yes
chr2:132766583:C:T	rs34847111	T	C	0.013	0.002	3.3e-09						Yes
chr2:135649909:A:G	rs1446585	A	G	0.014	0.002	1.35e-08						Yes
chr2:142715511:G:T	rs36118164	G	T	0.012	0.002	1.76e-08						Yes
chr2:143201527:C:A	rs62171698	A	C	0.019	0.003	1.25e-11						Yes
chr2:144865304:G:A	rs28414958	A	G	0.024	0.004	4.62e-09			chr2:144859332	1	EUR	Yes
chr2:145257661:G:A	rs114964326	G	A	0.035	0.006	7.79e-09						Yes
chr2:147149634:C:T	rs453520	C	T	0.016	0.002	1.77e-17			chr2:147149634	1	EAS	Yes
chr2:150234597:T:A	rs33999539	T	A	0.011	0.002	9.67e-09						Yes
chr2:156741125:GA:G	rs61500819	G	GA	0.011	0.002	5.12e-09						Yes
chr2:158630075:A:AT	rs34352482	A	AT	0.012	0.002	1.32e-08						Yes
chr2:160249365:G:A	rs10803762	A	G	0.012	0.002	5.93e-09						Yes
chr2:162011117:A:G	rs145965241	G	A	0.057	0.01	1.89e-08						Yes
chr2:164701742:T:C	rs12692738	C	T	0.014	0.002	3.58e-09						Yes
chr2:166097109:T:C	rs51195	C	T	0.011	0.002	1.34e-08						Yes
chr2:168263099:C:G	rs4613239	G	C	0.015	0.003	1.7e-09						Yes
chr2:171729375:T:G	rs10207085	T	G	0.014	0.002	1.66e-10						Yes
chr2:174301908:G:A	rs34234296	G	A	0.015	0.002	4.61e-13						Yes
chr2:180742949:A:C	rs9630985	C	A	0.018	0.002	5.4e-19			chr2:180742949	1	EAS	Yes
chr2:181719294:C:A	rs11904490	C	A	0.011	0.002	7.74e-09						Yes
chr2:187412396:T:A	rs3771076	T	A	0.011	0.002	2.62e-08						Yes
chr2:198018374:G:A	rs112922254	G	A	0.017	0.002	1.14e-12						Yes
chr2:203234499:A:G	rs2351774	G	A	0.012	0.002	5.36e-10						Yes
chr2:204511186:C:A	rs4482463	C	A	0.028	0.003	2.53e-19						Yes
chr2:207072187:A:G	rs1263629	G	A	0.017	0.003	1.6e-10						Yes
chr2:207293728:A:T	rs56360953	T	A	0.016	0.003	7.24e-10						No
chr2:210745177:C:G	rs10490325	G	C	0.017	0.002	2.69e-12						Yes
chr2:211173492:A:G	rs2164840	A	G	0.013	0.002	3.41e-10						Yes
chr2:211431369:G:C	rs6435622	C	G	0.014	0.002	2.33e-11						Yes
chr2:211742198:T:C	rs75404170	T	C	0.019	0.003	1.58e-08						Yes
chr2:212549541:A:G	rs13427822	A	G	0.02	0.002	3.99e-18			chr2:212548507	0.96	EUR	Yes
chr2:216467334:T:G	rs284532	T	G	0.011	0.002	1.88e-08						Yes
chr2:219025941:G:T	rs17608593	G	T	0.023	0.004	7.17e-11						Yes
chr2:219296584:C:T	rs2292604	C	T	0.02	0.003	4.92e-13			chr2:219298821	0.99 / 0.98	EUR / EAS	Yes
chr2:227825794:C:T	rs11374866	C	T	0.015	0.002	7.21e-14	rs576992554	1				Yes
chr2:229840800:TA:T	rs34481385	T	TA	0.016	0.002	2.53e-14						Yes
chr2:231995613:A:G	rs73995038	G	A	0.023	0.004	4.17e-09						Yes
chr2:235854207:G:A	rs4625852	G	A	0.015	0.002	1.49e-10						Yes
chr2:24927142:C:G	rs6749422	G	C	0.034	0.002	3.83e-75			chr2:24927427	0.94	EAS	Yes
chr2:25166355:A:G	rs934778	G	A	0.022	0.002	6.63e-28						No
chr2:26719388:A:G	rs2384463	A	G	0.015	0.002	2.9e-15						Yes
chr2:28755208:C:T	rs6547872	C	T	0.014	0.002	1.54e-12			chr2:28751017	0.94	EUR	Yes
chr2:35212920:C:G	rs6543913	C	G	0.014	0.002	1.23e-11			chr2:35287117	0.98 / 0.96	EUR / EAS	Yes
chr2:36561473:A:G	rs3770799	G	A	0.012	0.002	2.97e-09						Yes
chr2:36795658:G:A	rs4670614	A	G	0.012	0.002	4.63e-09						No
chr2:37768279:A:T	rs7589518	A	T	0.011	0.002	1.57e-08						Yes
chr2:384236:G:A	rs7565976	G	A	0.013	0.002	9.18e-11						No
chr2:40055062:G:A	rs10185199	G	A	0.015	0.002	1.59e-13						Yes
chr2:409112:A:G	rs7582535	G	A	0.022	0.002	1.68e-19						Yes
chr2:41410548:T:C	rs10169594	C	T	0.011	0.002	3.48e-08						Yes
chr2:44492754:C:T	rs786420	T	C	0.012	0.002	9.41e-09						Yes
chr2:46775087:A:G	rs35722922	A	G	0.017	0.002	1e-16						Yes
chr2:48726840:T:A	rs72618637	T	A	0.02	0.002	4.16e-17						Yes
chr2:50051045:T:C	rs1452772	T	C	0.014	0.002	1.41e-12						Yes
chr2:50501643:TA:T	rs376104716	TA	T	0.013	0.002	2.3e-10						Yes
chr2:50608531:A:G	rs10186698	A	G	0.011	0.002	3.42e-09						No
chr2:50962717:A:G	rs17041144	A	G	0.027	0.004	1.97e-10						Yes
chr2:52427562:A:C	rs10189978	C	A	0.011	0.002	1.34e-08						Yes
chr2:524774:A:C	rs1317448	A	C	0.033	0.004	1.73e-17						No
chr2:53634252:A:G	rs59428052	A	G	0.015	0.003	6.04e-09						Yes
chr2:55054765:C:G	rs7601895	C	G	0.017	0.002	7.64e-15						Yes
chr2:59103092:A:G	rs6739755	A	G	0.016	0.002	9.24e-21						Yes
chr2:59976782:C:A	rs12476772	A	C	0.015	0.002	1.37e-12						Yes
chr2:60058315:T:A	rs13002767	A	T	0.014	0.002	1.16e-10			chr2:60057965	0.99	EUR	No
chr2:6021767:G:C	rs2609181	G	C	0.017	0.002	7.12e-16						Yes
chr2:60236014:T:C	rs359271	C	T	0.012	0.002	1.41e-09						Yes
chr2:635439:C:A	rs56078605	A	C	0.002	0.002	0.406						No
chr2:635864:A:G	rs6751993	G	A	0.06	0.003	2.07e-119						Yes
chr2:67610421:T:C	rs2861685	T	C	0.016	0.002	4.5e-17						Yes
chr2:69419225:G:A	rs58300328	G	A	0.014	0.002	3.21e-14			chr2:69334995	0.95	EUR	Yes
chr2:79256472:AAAT:A	rs141581794	A	AAAT	0.019	0.003	3.08e-10						Yes
chr2:81513743:G:T	rs7597642	T	G	0.013	0.002	2.65e-09			chr2:81589127	0.9	EUR	Yes
chr2:86515197:TA:T	rs35870728	TA	T	0.017	0.002	4.51e-16						Yes
chr20:15771953:C:T	rs8120389	C	T	0.01	0.002	6.02e-06						No
chr20:15829111:G:GA	rs73619849	GA	G	0.02	0.003	4.09e-10						Yes
chr20:16580587:GA:G	rs10706294	G	GA	0.013	0.002	2.67e-09			chr20:16583565	0.99	EAS	Yes
chr20:17119281:A:G	rs150890260	A	G	0.015	0.002	1.74e-11						Yes
chr20:2149261:A:G	rs6047046	A	G	0.012	0.002	5.22e-09						Yes
chr20:33956521:T:C	rs6142059	C	T	0.014	0.002	7.25e-14						Yes
chr20:37934127:G:A	rs117435593	G	A	0.029	0.005	4.81e-09						Yes
chr20:43362121:T:C	rs6103254	T	C	0.017	0.003	2.05e-10			chr20:43358752	1	EAS	Yes
chr20:46276678:G:A	rs2425841	A	G	0.012	0.002	2.1e-10						Yes
chr20:46861169:A:T	rs3092209	T	A	0.012	0.002	9.75e-11						Yes
chr20:48881580:G:A	rs112852122	G	A	0.019	0.003	1.83e-12						Yes
chr20:49987739:T:C	rs6020179	C	T	0.016	0.003	4.02e-08						Yes
chr20:52578402:T:C	rs35679975	T	C	0.025	0.002	8.48e-26			chr20:52490751	0.94	EUR	Yes
chr20:54863119:A:G	rs6023655	A	G	0.014	0.002	1.44e-08						Yes
chr20:55583672:G:GTCTC	rs11472251	GTCTC	G	0.014	0.002	1.1e-11						Yes
chr20:55819919:T:C	rs6014523	T	C	0.015	0.002	3.5e-11						No
chr20:56172413:A:G	rs6069625	A	G	0.012	0.002	1.27e-08						Yes
chr20:62923396:T:C	rs2004527	T	C	0.011	0.002	3.05e-08						Yes
chr20:64061087:A:G	rs7264802	G	A	0.015	0.002	6.47e-11						Yes
chr20:6632185:A:G	rs1884897	G	A	0.022	0.002	4.91e-26						Yes
chr20:9840359:A:G	rs761226	A	G	0.011	0.002	2.8e-08						Yes
chr21:37513203:C:T	rs17193211	C	T	0.022	0.004	7.54e-09						Yes
chr21:38937512:C:G	rs13047416	C	G	0.016	0.002	7.4e-18						Yes
chr21:40055241:A:C	rs2837398	C	A	0.012	0.002	1.16e-10						Yes
chr21:41281310:A:G	rs1964927	G	A	0.012	0.002	3.42e-09			chr21:41281640	1	EUR	Yes
chr21:45069044:G:A	rs76040172	G	A	0.032	0.004	5.4e-17						No
chr21:45154639:G:A	rs372519	A	G	0.017	0.002	7.33e-20			chr21:45150981	0.91	EUR	Yes
chr21:46628861:A:G	rs140733155	G	A	0.054	0.01	3.49e-08						Yes
chr22:17644334:C:CT	rs71201852	CT	C	0.015	0.003	9.5e-09						Yes
chr22:20167669:T:C	rs373747	C	T	0.012	0.002	9.87e-10						Yes
chr22:33554527:G:A	rs762057	A	G	0.008	0.002	1.38e-08						Yes
chr22:41408712:G:A	rs28489620	G	A	0.016	0.002	6.31e-12						Yes
chr22:47990921:C:T	rs9615723	C	T	0.012	0.002	6.93e-10						Yes
chr22:48475271:T:C	rs737720	C	T	0.012	0.002	7.46e-09			chr22:48479887	0.99	EAS	Yes
chr22:50260975:C:T	rs2272855	T	C	0.011	0.002	4.68e-09						Yes
chr3:101324976:G:C	rs17402168	G	C	0.018	0.003	2.01e-08						Yes
chr3:102636558:G:A	rs17774042	G	A	0.014	0.003	3.18e-08						Yes
chr3:104887286:A:G	rs1436343	G	A	0.014	0.002	3.39e-13			chr3:104887286	1.0 / 1.0	EUR / EAS	Yes
chr3:107621591:T:A	rs654060	A	T	0.011	0.002	1.03e-08						Yes
chr3:108305118:G:A	rs2016469	A	G	0.013	0.002	1.5e-10						Yes
chr3:114702470:AT:A	rs80082351	T	-	0.027	0.004	1.87e-10	chr3:114697079:A:G	0.96				Yes
chr3:11623338:T:C	rs2616553	C	T	0.014	0.002	4.48e-09						Yes
chr3:117273392:T:C	rs9849946	T	C	0.012	0.002	6.82e-09			chr3:117218699	0.81	EAS	Yes
chr3:1173399:C:A	rs13077503	A	C	0.012	0.002	8.53e-10						Yes
chr3:120038166:C:G	rs1870931	C	G	0.013	0.002	1.57e-08			chr3:119852694	0.96 / 0.95	EUR / EAS	Yes
chr3:12287953:C:T	rs17029006	C	T	0.013	0.002	9.18e-10						Yes
chr3:123370987:C:T	rs12330631	C	T	0.013	0.002	1.31e-11						Yes
chr3:123568959:T:C	rs1965290	T	C	0.012	0.002	2.29e-09						Yes
chr3:128574549:C:T	rs9811252	C	T	0.012	0.002	8.77e-09						Yes
chr3:12915031:G:A	rs2255964	G	A	0.013	0.002	3.28e-11						Yes
chr3:131910872:C:T	rs957919	T	C	0.024	0.002	7.28e-28						Yes
chr3:132018029:T:A	rs9834304	A	T	0.022	0.002	4.6e-25						No
chr3:13312119:C:G	rs67219767	C	G	0.011	0.002	3.53e-09						Yes
chr3:134946317:G:A	rs10935143	G	A	0.011	0.002	6.31e-09			chr3:134946317	1.0 / 1.0	EUR / EAS	Yes
chr3:136609428:T:C	rs1471740	C	T	0.017	0.002	7.89e-15						Yes
chr3:141561431:T:C	rs3821709	C	T	0.032	0.003	2.59e-22						Yes
chr3:147998711:T:C	rs12634936	C	T	0.027	0.004	1.59e-09						Yes
chr3:154261653:AAG:A	rs138771264	A	AAG	0.016	0.002	1.55e-15			chr3:154317161	0.93	EUR	Yes
chr3:157144252:C:T	rs6809307	T	C	0.012	0.002	6.46e-09						Yes
chr3:161695301:G:A	rs12492378	A	G	0.023	0.003	1.16e-12						Yes
chr3:171016588:T:C	rs61791109	C	T	0.019	0.002	1.51e-19						Yes
chr3:171400381:A:G	rs11923305	A	G	0.012	0.002	1.46e-08						Yes
chr3:173396515:A:G	rs529200	G	A	0.015	0.002	8.02e-15			chr3:173377333	0.91	EAS	Yes
chr3:181185240:A:G	rs13070997	G	A	0.02	0.003	4.16e-10						No
chr3:183645482:C:G	rs6797004	C	G	0.012	0.002	8.15e-09						No
chr3:184258315:C:T	rs11546878	C	T	0.017	0.003	3.4e-11						No
chr3:186108951:T:G	rs869400	G	T	0.031	0.003	1.77e-34			chr3:186116710	0.97	EAS	Yes
chr3:20454992:AT:A	rs11306673	AT	A	0.013	0.002	5.91e-12						Yes
chr3:21738172:T:C	rs73046301	C	T	0.013	0.002	3.85e-08						Yes
chr3:25054420:G:A	rs1609783	A	G	0.013	0.002	6.23e-13						Yes
chr3:28683563:T:G	rs4680776	T	G	0.012	0.002	2.26e-08						Yes
chr3:34677151:ATAT:A	rs10602826	A	ATAT	0.011	0.002	1.78e-08			chr3:34659221	0.96	EUR	Yes
chr3:35677615:TA:T	rs36053158	TA	T	0.013	0.002	6.1e-11						Yes
chr3:38489720:T:G	rs7374458	G	T	0.011	0.002	4.4e-09						Yes
chr3:41376640:TA:T	rs59857793	T	TA	0.015	0.002	3.54e-10						Yes
chr3:42295318:AT:A	rs149499494	AT	A	0.017	0.003	3.6e-10						Yes
chr3:42376954:A:G	rs28350	A	G	0.019	0.003	4.12e-13						Yes
chr3:44415081:C:G	rs13076052	G	C	0.014	0.002	3.69e-11						Yes
chr3:45331950:T:A	rs9852062	T	A	0.012	0.002	1.08e-10						Yes
chr3:49883138:T:C	rs9843653	C	T	0.026	0.002	4.47e-42						Yes
chr3:50599639:T:C	rs201196	C	T	0.015	0.003	1.39e-07			chr3:50783055	0.89	EUR	Yes
chr3:52853845:A:AT	rs34092621	AT	A	0.018	0.002	9.28e-21						Yes
chr3:53744848:G:T	rs2253795	G	T	0.016	0.002	1.09e-11						Yes
chr3:62485607:C:T	rs9968060	T	C	0.013	0.002	6.22e-11						Yes
chr3:62727588:T:G	rs557951	G	T	0.014	0.002	4.85e-10			chr3:62727468	1	EUR	Yes
chr3:66437228:T:G	rs55853915	G	T	0.013	0.002	2.92e-10						Yes
chr3:70491041:A:G	rs73837030	G	A	0.015	0.002	1.08e-09						Yes
chr3:78759206:G:A	rs35812135	G	A	0.011	0.002	1.99e-08						No
chr3:8095760:G:A	rs9312002	A	G	0.014	0.002	7.04e-14						Yes
chr3:82660296:G:T	rs74662582	T	G	0.013	0.002	1.83e-10						Yes
chr3:85649890:C:G	rs11915747	C	G	0.017	0.002	4.29e-19			chr3:85609080	0.86 / 0.90	EUR / EAS	Yes
chr3:85856831:GC:G	rs35785067	G	GC	0.017	0.002	4.36e-15						Yes
chr3:88147061:A:C	rs9861443	C	A	0.014	0.002	1.54e-12						Yes
chr3:94319241:C:G	rs1454687	C	G	0.022	0.002	8.1e-32						Yes
chr3:9459629:A:C	rs7651326	C	A	0.018	0.003	9.38e-09						No
chr4:101787840:C:A	rs7377083	A	C	0.022	0.002	6.68e-30			chr4:101787840	1	EUR	Yes
chr4:102191313:A:G	rs6855246	G	A	0.04	0.004	3.31e-24						Yes
chr4:111748567:A:T	rs326897	A	T	0.012	0.002	1.97e-10			chr4:111792280	0.99	EUR	Yes
chr4:112402274:C:A	rs57590313	A	C	0.017	0.002	1.45e-12						Yes
chr4:129838492:T:G	rs2952863	T	G	0.015	0.002	4.13e-13						Yes
chr4:130102129:G:A	rs869090	A	G	0.012	0.002	1.13e-09						Yes
chr4:136162038:A:C	rs1296328	A	C	0.019	0.002	1.06e-20			chr4:136162038	1	EAS	Yes
chr4:139942211:A:C	rs57800857	A	C	0.011	0.002	3.43e-12						Yes
chr4:142145901:G:A	rs35390852	A	G	0.017	0.003	1.08e-08						Yes
chr4:144357723:A:G	rs4371571	G	A	0.012	0.002	1.55e-09						Yes
chr4:145061411:A:G	rs6823268	G	A	0.013	0.002	2.45e-10			chr4:145065516	1	EAS	Yes
chr4:146432937:C:T	rs113079574	C	T	0.013	0.002	2.12e-08						Yes
chr4:152136429:T:A	rs1806637	A	T	0.012	0.002	2.22e-09						Yes
chr4:161211606:C:T	rs6843852	T	C	0.01	0.002	1.42e-08						Yes
chr4:162117712:C:A	rs11931941	A	C	0.013	0.002	1.85e-09						Yes
chr4:163438526:A:T	rs148636479	A	T	0.039	0.006	2.89e-09						Yes
chr4:170699445:C:G	rs17730210	C	G	0.015	0.002	5.14e-10						Yes
chr4:179246752:G:A	rs7683836	G	A	0.012	0.002	1.61e-10			chr4:179246752	1	EUR	Yes
chr4:18084581:A:G	rs924787	A	G	0.012	0.002	2.14e-07						Yes
chr4:18350275:C:T	rs66679256	T	C	0.016	0.002	1.14e-17						Yes
chr4:186822091:G:A	rs35408866	A	G	0.017	0.003	2.46e-08						Yes
chr4:20212158:T:C	rs149806890	C	T	0.024	0.003	6.14e-15	rs10016841	1				Yes
chr4:30736578:G:C	rs13143986	G	C	0.014	0.002	1.45e-12						Yes
chr4:31026568:A:G	rs6448733	G	A	0.014	0.002	1.39e-11						Yes
chr4:3280129:C:T	rs78871871	T	C	0.018	0.003	2.82e-11						Yes
chr4:38698036:G:A	rs3209570	G	A	0.013	0.002	1.16e-09			chr4:38691214	0.96	EUR	Yes
chr4:44502374:G:T	rs11938729	T	G	0.012	0.002	4.07e-09						Yes
chr4:45179317:A:T	rs12507026	T	A	0.031	0.002	6.19e-61						Yes
chr4:53716807:C:T	rs1993838	C	T	0.011	0.002	4.71e-09						Yes
chr4:54634059:C:A	rs6831020	C	A	0.015	0.002	1.91e-11						Yes
chr4:54842759:C:T	rs2726631	T	C	0.011	0.002	2.15e-09						Yes
chr4:59376810:A:C	rs9884720	A	C	0.012	0.002	5.04e-09						Yes
chr4:66944185:G:GAGA	rs35787786	G	GAGA	0.013	0.002	3.23e-09						Yes
chr4:79796028:A:G	rs35851183	G	A	0.013	0.002	4.81e-11						No
chr4:88133515:A:G	rs4148155	A	G	0.019	0.003	1.14e-12						Yes
chr4:93517247:T:TA	rs56036832	TA	T	0.015	0.002	1.64e-10						Yes
chr4:95232063:A:G	rs34656389	G	A	0.013	0.002	2.95e-10						Yes
chr4:99318162:T:C	rs1229984	C	T	0.023	0.004	2.65e-10						Yes
chr5:104612344:C:T	rs2447827	T	C	0.012	0.002	1.19e-09						Yes
chr5:107042090:A:G	rs35727810	A	G	0.012	0.002	2.13e-08						Yes
chr5:108160401:T:C	rs40071	T	C	0.023	0.002	7.43e-24						Yes
chr5:114652083:G:A	rs17669543	A	G	0.014	0.002	1.67e-10						Yes
chr5:119983915:A:C	rs902503	A	C	0.013	0.002	2.02e-11						Yes
chr5:123363504:C:CTA	rs34732995	C	CTA	0.017	0.002	1.7e-19						Yes
chr5:124926358:T:C	rs2408225	C	T	0.011	0.002	2.25e-09						Yes
chr5:126094317:A:G	rs3843815	A	G	0.009	0.002	9.07e-09						Yes
chr5:131871665:C:T	rs61256039	T	C	0.014	0.002	1.01e-09						Yes
chr5:134525973:C:T	rs329118	C	T	0.016	0.002	2.3e-17						Yes
chr5:139701160:A:G	rs13174863	G	A	0.019	0.003	9.3e-13						Yes
chr5:140721583:T:G	rs201014668	G	T	0.012	0.002	5.93e-10	rs73273350	1				Yes
chr5:141488932:A:G	rs2233598	G	A	0.014	0.002	8.33e-10						Yes
chr5:142434855:G:A	rs59738707	G	A	0.016	0.003	2.01e-09						Yes
chr5:145106415:G:A	rs13160735	A	G	0.012	0.002	2.71e-08			chr5:145104698	0.94	EAS	Yes
chr5:153136263:T:A	rs2579040	T	A	0.014	0.002	9.15e-10						Yes
chr5:153788035:A:G	rs2126165	A	G	0.011	0.002	1.06e-07						Yes
chr5:154160465:T:C	rs4569924	T	C	0.016	0.002	2.94e-15						Yes
chr5:158844672:T:C	rs17056301	C	T	0.012	0.002	3.35e-08						Yes
chr5:160619177:T:G	rs17058066	G	T	0.02	0.004	2.33e-09						Yes
chr5:168414874:ACT:A	rs35168203	ACT	A	0.012	0.002	2.1e-08						Yes
chr5:171102331:C:T	rs245769	T	C	0.019	0.002	4.53e-17						Yes
chr5:173955758:G:A	rs13168379	A	G	0.021	0.003	7.06e-12						Yes
chr5:176736793:C:T	rs11134999	C	T	0.011	0.002	2.14e-08						Yes
chr5:177100576:G:T	rs6556301	G	T	0.012	0.002	3.09e-09						Yes
chr5:27181650:C:T	rs72010463	C	T	0.014	0.002	2.04e-10	rs72740669	1	chr5:27185797	1.0 / 1.0	EUR / EAS	Yes
chr5:3513371:A:G	rs698147	A	G	0.012	0.002	5.2e-10						Yes
chr5:43134408:A:G	rs512921	G	A	0.017	0.002	9.71e-16						Yes
chr5:51405916:T:A	rs6874700	A	T	0.012	0.002	9.81e-09						Yes
chr5:61412966:AT:A	rs368720005	AT	A	0.013	0.002	3.39e-10						Yes
chr5:63732043:G:A	rs10514963	A	G	0.015	0.002	4e-14						Yes
chr5:64644435:G:A	rs12697021	G	A	0.016	0.002	1.03e-15			chr5:64636407	0.94	EUR	Yes
chr5:64775811:C:T	rs61665435	C	T	0.013	0.002	1.21e-10			chr5:64872366	0.81 / 0.84	EUR / EAS	No
chr5:75707853:T:C	rs2307111	T	C	0.028	0.002	2.97e-48						Yes
chr5:78094149:G:A	rs252749	G	A	0.014	0.002	3.78e-09			chr5:78077028	0.99 / 0.99	EUR / EAS	Yes
chr5:81534969:A:G	rs59893724	A	G	0.018	0.002	3.8e-16			chr5:81522820	0.95 / 0.96	EUR / EAS	Yes
chr5:87456799:A:C	rs323781	C	A	0.038	0.006	6.08e-10						Yes
chr5:88672529:C:A	rs35991856	A	C	0.032	0.003	1.54e-37						Yes
chr5:93044060:ATTGT:A	rs10529809	A	ATTGT	0.011	0.002	4.2e-08						Yes
chr5:94880189:T:C	rs159029	C	T	0.013	0.002	3.18e-08			chr5:94870497	0.98	EAS	Yes
chr5:96393194:C:G	rs6235	G	C	0.017	0.002	2.4e-16						No
chr5:96531519:C:A	rs1459843	C	A	0.017	0.002	9.79e-21			chr5:96520797	1	EAS	Yes
chr5:96745179:A:G	rs3822683	A	G	0.012	0.002	9.51e-09						No
chr6:100173055:C:T	rs17185536	T	C	0.014	0.002	6.52e-09						Yes
chr6:100680911:C:T	rs239189	C	T	0.013	0.002	1.41e-11						Yes
chr6:104429475:A:AT	rs71549405	T	-	0.018	0.002	2.35e-13	rs1770350542	1				Yes
chr6:104999320:G:A	rs1322417	G	A	0.013	0.002	6e-09						Yes
chr6:108682118:T:C	rs4946936	C	T	0.02	0.002	6.51e-22						Yes
chr6:109441129:C:T	rs1048197	C	T	0.027	0.004	2.67e-10						Yes
chr6:119894924:T:G	rs6927250	G	T	0.014	0.002	1.76e-11			chr6:119892734	0.96	EAS	Yes
chr6:12142584:A:G	rs10947793	A	G	0.014	0.002	4.75e-13			chr6:12124622	0.87	EUR	Yes
chr6:124590388:A:G	rs1871329	G	A	0.013	0.002	2.35e-09						Yes
chr6:125769131:T:C	rs1159974	C	T	0.012	0.002	7.45e-11						Yes
chr6:131538674:T:C	rs2749929	C	T	0.014	0.002	1.25e-09						Yes
chr6:13180222:T:C	rs11757278	T	C	0.014	0.002	1.04e-11						Yes
chr6:142864420:T:A	rs765874	T	A	0.012	0.002	6.05e-11						Yes
chr6:147036261:C:CA	rs11380190	CA	C	0.011	0.002	9.09e-09						Yes
chr6:147960982:C:T	rs79770092	C	T	0.034	0.006	4.96e-08						Yes
chr6:153054772:C:T	rs7749708	T	C	0.014	0.002	1.47e-11						Yes
chr6:153983493:C:G	rs796915	G	C	0.015	0.002	3.48e-14						Yes
chr6:155685517:T:C	rs1498634	C	T	0.012	0.002	8.77e-09						Yes
chr6:160346873:T:G	rs520829	G	T	0.01	0.002	4.65e-08			chr6:160353427	0.92	EUR	Yes
chr6:162587998:T:A	rs13210756	T	A	0.022	0.003	8.3e-13						Yes
chr6:163684952:T:C	rs4709745	C	T	0.012	0.002	9.17e-10						Yes
chr6:166180223:A:G	rs3099254	G	A	0.013	0.002	3.76e-08						Yes
chr6:19078043:A:G	rs2842385	G	A	0.013	0.002	1.26e-08			chr6:19078043	1.0 / 1.0	EUR / EAS	Yes
chr6:20693997:C:T	rs4710941	C	T	0.019	0.002	4.95e-16			chr6:20705359	0.98	EUR	Yes
chr6:21919156:G:A	rs7760082	G	A	0.013	0.002	9.67e-10						Yes
chr6:23860149:A:G	rs9393496	G	A	0.012	0.002	2.64e-09						Yes
chr6:24748876:T:C	rs12203240	T	C	0.023	0.004	1.83e-09						Yes
chr6:26153107:C:A	rs9379827	C	A	0.016	0.002	7.8e-12						Yes
chr6:27355125:T:G	rs80259330	T	G	0.02	0.003	3.47e-09						Yes
chr6:31105879:T:A	rs79562642	T	A	0.023	0.004	1.29e-09						Yes
chr6:31628105:C:A	rs1046080	A	C	0.02	0.002	6.92e-20						Yes
chr6:33340830:A:G	rs9277990	G	A	0.019	0.002	3.62e-14						Yes
chr6:33612573:G:T	rs434026	G	T	0.011	0.002	2.42e-07						No
chr6:33835975:T:C	rs10947452	T	C	0.011	0.002	1.52e-08						Yes
chr6:34247444:G:A	rs928482	A	G	0.038	0.005	1.31e-15						Yes
chr6:35035826:G:T	rs2820232	T	G	0.007	0.002	0.000436						No
chr6:38410432:T:C	rs9470875	C	T	0.012	0.002	1.01e-08						Yes
chr6:40394284:C:T	rs9471333	C	T	0.02	0.002	2.31e-28						Yes
chr6:41200599:A:C	rs4714431	A	C	0.011	0.002	4.09e-08						Yes
chr6:41956540:C:T	rs13340461	T	C	0.012	0.002	3.44e-08						Yes
chr6:42705940:T:C	rs58317577	T	C	0.01	0.002	3.34e-08	rs9296398	0.99	chr6:42708742	0.99	EUR	Yes
chr6:43620490:T:A	rs567230078	T	A	0.041	0.006	7.19e-11						Yes
chr6:43792590:C:G	rs11967262	C	G	0.012	0.002	8.7e-10			chr6:43790159	0.95 / 0.94	EUR / EAS	Yes
chr6:46400125:G:C	rs13199106	C	G	0.013	0.002	4.13e-11						Yes
chr6:50715296:T:C	rs78648104	T	C	0.026	0.003	4.59e-17						No
chr6:50830813:C:T	rs2206277	T	C	0.04	0.002	2.34e-62						Yes
chr6:51895729:C:T	rs2474896	T	C	0.016	0.002	1.26e-15						Yes
chr6:54163271:T:C	rs6915002	T	C	0.012	0.002	2.87e-10						Yes
chr6:55294851:T:C	rs9382477	T	C	0.015	0.002	1.12e-09						Yes
chr6:63513474:G:A	rs148343587	G	A	0.013	0.002	2.07e-10	rs1620671	0.97				Yes
chr6:69052102:A:G	rs72910629	G	A	0.015	0.003	1.05e-08						Yes
chr6:73032611:T:C	rs6921533	T	C	0.014	0.002	2.08e-11						Yes
chr6:73211049:T:A	rs6935171	T	A	0.022	0.004	6.23e-09						No
chr6:77492725:G:A	rs1343488	A	G	0.015	0.003	1.16e-08						Yes
chr6:80417493:A:G	rs113500424	A	G	0.017	0.003	9.58e-09						Yes
chr6:82723418:G:GC	rs35883204	GC	G	0.01	0.002	1.11e-09			chr6:82723511	0.94	EAS	Yes
chr6:89617666:A:G	rs7742602	G	A	0.017	0.002	8.72e-13						Yes
chr6:92919324:G:A	rs2506942	A	G	0.012	0.002	1.97e-09						Yes
chr6:96940303:T:C	rs200306891	T	C	0.015	0.002	3.05e-09	rs61557652	1				Yes
chr6:97973845:T:C	rs6938973	C	T	0.014	0.002	3.28e-16						Yes
chr7:101155447:G:A	rs2239538	A	G	0.016	0.002	3.81e-10						Yes
chr7:103776094:C:A	rs12375196	A	C	0.018	0.002	1.01e-21			chr7:103777110	1	EAS	Yes
chr7:111720623:T:C	rs76672197	C	T	0.025	0.005	3.93e-08						Yes
chr7:113388579:T:A	rs2396625	T	A	0.018	0.002	5.66e-20						Yes
chr7:113844502:C:G	rs4371944	C	G	0.015	0.002	8.93e-15						Yes
chr7:114712560:G:A	rs1840660	A	G	0.015	0.002	1.87e-14						Yes
chr7:1232642:CCCCT:C	7:1272278:C:CCCCT	C	CCCCT	0.013	0.002	5.35e-09						Yes
chr7:130478807:T:A	rs12706938	T	A	0.012	0.002	1.27e-08						Yes
chr7:139132447:T:C	rs11525873	T	C	0.022	0.003	1.55e-13						Yes
chr7:140185477:G:T	rs62491456	T	G	0.02	0.003	1.2e-08						Yes
chr7:14606324:A:G	rs9638713	A	G	0.038	0.007	4.62e-09						Yes
chr7:147971088:C:T	rs11773362	C	T	0.012	0.002	1.08e-09			chr7:147971088	1	EUR	Yes
chr7:150948446:T:G	rs1805123	T	G	0.016	0.002	1.4e-11						Yes
chr7:19739981:G:A	rs10271639	G	A	0.016	0.003	2.93e-10						Yes
chr7:2068401:G:C	rs17132130	G	C	0.018	0.002	2.13e-14			chr7:2064033	0.99 / 1.0	EUR / EAS	Yes
chr7:21430918:A:T	rs40245	A	T	0.012	0.002	4.28e-09						Yes
chr7:24313575:A:C	rs11973567	A	C	0.011	0.002	4.17e-08			chr7:24314681	0.9	EAS	Yes
chr7:26383625:AT:A	rs59626421	A	AT	0.011	0.002	3.78e-08						Yes
chr7:28152661:C:T	rs849133	T	C	0.011	0.002	4.57e-09			chr7:28156794	0.95	EUR	Yes
chr7:3085586:C:T	rs4722398	T	C	0.019	0.003	2.92e-10			chr7:3085586	1	EAS	Yes
chr7:32298725:G:A	rs215607	G	A	0.016	0.002	5.28e-13						Yes
chr7:32907589:G:A	rs56049037	A	G	0.012	0.002	1.61e-08						Yes
chr7:44749058:A:G	rs6962280	G	A	0.015	0.002	4.31e-15						Yes
chr7:46032079:A:AT	rs11455214	A	AT	0.012	0.002	1.39e-08						Yes
chr7:49576607:G:A	rs10269783	A	G	0.014	0.002	1.13e-13			chr7:49576607	1.0 / 1.0	EUR / EAS	Yes
chr7:50300233:A:C	rs56030857	C	A	0.012	0.002	4.12e-09						No
chr7:50496506:G:T	rs3807566	G	T	0.012	0.002	6.18e-10						Yes
chr7:70394132:GT:G	rs35520686	G	GT	0.016	0.002	3.24e-11						Yes
chr7:72121226:A:T	rs860001	A	T	0.014	0.002	2.31e-11						Yes
chr7:74876071:G:A	rs368540015	G	A	0.032	0.005	2.99e-11						Yes
chr7:75420803:C:T	rs236660	C	T	0.023	0.002	8.2e-30						Yes
chr7:77416489:G:C	rs4727380	G	C	0.012	0.002	4.57e-10						Yes
chr7:78200451:G:A	rs1852006	G	A	0.017	0.002	1.47e-18						Yes
chr7:78519104:G:A	rs114679176	A	G	0.019	0.003	2.5e-10						Yes
chr7:99425838:A:G	rs2404324	A	G	0.021	0.002	2.41e-17			chr7:99466843	0.91	EUR	Yes
chr8:10944636:T:C	rs12546366	T	C	0.021	0.002	1.04e-25			chr8:10931365	0.89	EUR	Yes
chr8:115659621:A:G	rs4876611	G	A	0.02	0.002	3.9e-22						Yes
chr8:117872499:TA:T	rs35228793	T	TA	0.021	0.003	7.91e-12						Yes
chr8:136661186:A:T	rs438788	T	A	0.013	0.002	1.62e-08						Yes
chr8:141606996:G:T	rs11782074	T	G	0.014	0.002	1.08e-11						Yes
chr8:14213209:C:CTG	rs71541652	CTG	C	0.014	0.002	1.46e-11						Yes
chr8:142292611:A:G	rs13275517	G	A	0.013	0.002	4.89e-11	rs6998660	0.92				Yes
chr8:143828069:G:A	rs4076358	A	G	0.011	0.002	1.83e-08			chr8:143828069	1	EUR	Yes
chr8:15704946:TAAA:T	rs5889597	T	TAAA	0.013	0.002	4.88e-11						Yes
chr8:20811113:G:T	rs2616192	T	G	0.015	0.002	4.02e-11			chr8:20782300	0.85	EUR	Yes
chr8:21231398:A:G	rs73225274	G	A	0.017	0.003	4.13e-09						Yes
chr8:23573894:A:G	rs3174040	A	G	0.015	0.002	8.69e-11						Yes
chr8:26476651:G:C	rs1594830	G	C	0.012	0.002	3.05e-08			chr8:26476651	1.0 / 1.0	EUR / EAS	Yes
chr8:27403621:C:G	rs117176448	G	C	0.022	0.003	1.84e-10						Yes
chr8:28138923:G:C	rs3757894	G	C	0.018	0.003	2.51e-11						Yes
chr8:28276771:T:C	rs1461220	C	T	0.012	0.002	7.95e-11						No
chr8:31006422:T:C	rs10954772	T	C	0.015	0.002	4.59e-12						Yes
chr8:32546055:C:T	rs7823498	T	C	0.013	0.002	5.18e-09						Yes
chr8:33812119:T:C	rs10954934	T	C	0.011	0.002	8.23e-09						Yes
chr8:34565449:G:A	rs4320543	G	A	0.011	0.002	2.09e-08						Yes
chr8:38472132:C:T	rs36061954	T	C	0.014	0.002	2.44e-12			chr8:38474800	0.86	EAS	Yes
chr8:4431055:G:T	rs1658820	T	G	0.013	0.002	9.29e-10						Yes
chr8:4985066:G:A	rs7831577	A	G	0.014	0.003	1.17e-08						Yes
chr8:59945736:A:AG	rs35940744	A	AG	0.012	0.002	1.75e-08						Yes
chr8:61141904:C:A	rs12681792	A	C	0.014	0.002	4.61e-09						Yes
chr8:63654964:C:G	rs10091265	C	G	0.012	0.002	2.68e-11						Yes
chr8:66290552:G:A	rs16932761	G	A	0.014	0.002	1.83e-10			chr8:66290552	1	EAS	Yes
chr8:72528136:G:T	rs35957544	G	T	0.017	0.002	1.07e-19						Yes
chr8:73594764:C:T	rs6472788	T	C	0.013	0.002	1.43e-08						Yes
chr8:75788830:A:G	rs2920926	G	A	0.023	0.002	5.25e-27						Yes
chr8:80463222:C:T	rs16907751	C	T	0.018	0.003	2.61e-09			chr8:80463222	1	EUR	Yes
chr8:84730511:CAT:C	rs200861142	CAT	C	0.014	0.002	2.99e-10						Yes
chr8:88427224:G:A	rs821116	G	A	0.013	0.002	1.58e-09						Yes
chr8:93634212:A:G	rs4503069	G	A	0.014	0.002	6.27e-11						Yes
chr8:94559374:G:A	rs10104041	G	A	0.016	0.002	1.45e-15			chr8:94570378	0.97	EAS	Yes
chr9:101671691:A:T	rs1535632	A	T	0.011	0.002	1.63e-08			chr9:101634022	0.97	EUR	Yes
chr9:106309794:T:G	rs7024334	T	G	0.012	0.002	4.07e-08			chr9:106309794	1	EUR	Yes
chr9:109196466:C:G	rs2417998	C	G	0.014	0.002	2.26e-11						Yes
chr9:117901105:A:G	rs12552443	A	G	0.012	0.002	4.56e-10						No
chr9:118134112:A:G	rs1327808	G	A	0.015	0.002	7.75e-11						Yes
chr9:11819634:TA:T	rs373959985	TA	T	0.015	0.002	2.73e-12						Yes
chr9:119888800:G:T	rs139887373	T	G	0.019	0.003	3.67e-08	rs12376474	0.96	chr9:119869282	0.88	EUR	Yes
chr9:120195037:A:T	rs1019240	T	A	0.011	0.002	1.32e-08						Yes
chr9:121861594:A:G	rs10739600	A	G	0.012	0.002	6.26e-09						Yes
chr9:123338794:GC:G	rs5900571	GC	G	0.012	0.002	6.07e-10						Yes
chr9:124293934:C:T	rs56141370	T	C	0.019	0.003	2.05e-09						Yes
chr9:126646011:C:T	rs7027304	T	C	0.016	0.002	1.63e-16						Yes
chr9:126702577:A:G	rs3861879	G	A	0.015	0.002	5.27e-14						No
chr9:128253000:G:A	rs2267958	G	A	0.013	0.002	3.2e-12						Yes
chr9:130913078:G:C	rs6597653	C	G	0.013	0.002	5.03e-11			chr9:130908179	0.97	EUR	Yes
chr9:131973867:G:A	rs4601460	A	G	0.012	0.002	1.22e-08						Yes
chr9:13945052:C:G	rs13299961	C	G	0.015	0.003	1.01e-08						Yes
chr9:14442597:C:G	rs424539	G	C	0.012	0.002	2.72e-10						Yes
chr9:15647350:G:T	rs150410761	G	T	0.02	0.002	8.31e-26						Yes
chr9:16721922:GCTAAT:G	rs60244962	G	GCTAAT	0.021	0.002	2.78e-17						Yes
chr9:2197987:A:G	rs57263785	A	G	0.013	0.002	9.12e-09						Yes
chr9:23228277:G:A	rs1934102	G	A	0.012	0.002	2.5e-09						Yes
chr9:27802432:T:C	rs10968117	C	T	0.014	0.002	6.48e-12						Yes
chr9:28414627:C:T	rs17770336	T	C	0.024	0.002	5.02e-33			chr9:28410998	0.99	EAS	Yes
chr9:29708931:G:A	rs60131931	G	A	0.011	0.002	2.27e-09						Yes
chr9:30823763:A:G	rs16916303	A	G	0.015	0.003	3.61e-09						Yes
chr9:31000691:T:G	rs11534129	T	G	0.011	0.002	2.17e-08						No
chr9:34521869:T:C	rs2281997	T	C	0.012	0.002	9.13e-09						Yes
chr9:37084343:A:G	rs6476613	A	G	0.013	0.002	4.58e-11			chr9:37183631	0.92	EUR	Yes
chr9:71162861:C:T	rs7038966	T	C	0.012	0.002	1.7e-10			chr9:71176933	0.95 / 0.97	EUR / EAS	Yes
chr9:77895161:G:A	rs13291723	A	G	0.012	0.002	6.31e-10						Yes
chr9:78727741:A:T	rs11137809	A	T	0.014	0.002	4.88e-12						Yes
chr9:79270963:T:C	rs62568207	T	C	0.021	0.004	1.86e-08						Yes
chr9:84687281:A:G	rs1619120	G	A	0.011	0.002	7.65e-09						Yes
chr9:86300651:A:T	rs4877313	A	T	0.011	0.002	6.03e-09						Yes
chr9:8845598:A:G	rs1865343	G	A	0.013	0.002	1.18e-08						Yes
chr9:89563557:T:A	rs3949781	A	T	0.013	0.002	2.19e-11			chr9:89576341	0.9 / 0.84	EUR / EAS	Yes
chr9:91424691:C:A	rs10820852	C	A	0.015	0.002	2.21e-12						Yes
chr9:93684413:C:G	rs10761256	G	C	0.015	0.002	4.07e-13						Yes
chr9:94354422:G:A	rs55995901	G	A	0.023	0.004	1.9e-10	rs75375951	1				Yes
BMI=Body mass index, EA=effect allele, EAS=East Asian, EUR=European, GS=genetic score, OA=other allele, SE=standard error, SNP=single nucleotide polymorphism

## Sheet: Data item 2
Data item 2. List of variants and their sex-specific estimates included in the European BMI-GS derived from GIANT.
		Men						Women
SNP ID	rsID	beta	SE	P	EA	OA		beta	SE	P	EA	OA	Included after clumping based on r2≥0.001
chr1:1777362:A:G	rs12044597	0.013	0.0023	6.248e-08	G	A		0.014	0.0022	2.258e-10	G	A	Yes
chr1:2512975:G:A	rs7535528	0.02	0.0027	8.954e-14	G	A		0.012	0.0024	1.611e-06	G	A	Yes
chr1:6655330:T:G	rs6577584	0.013	0.0026	7.061e-07	G	T		0.011	0.0024	3.898e-06	G	T	Yes
chr1:8681342:A:G	rs7556169	0.014	0.0026	1.265e-07	G	A		0.008	0.0024	0.001415	G	A	Yes
chr1:11224279:A:G	rs10779751	0.015	0.0026	7.138e-09	A	G		0.012	0.0024	1.549e-06	A	G	Yes
chr1:15640218:C:T	rs17448682	0.007	0.003	0.01542	T	C		0.012	0.0027	1.928e-05	T	C	No
chr1:16502145:G:A	rs696606	0.004	0.0026	0.09364	A	G		0.013	0.0024	7.262e-08	A	G	Yes
chr1:16975177:T:C	rs761423	0.012	0.0025	1.923e-06	T	C		0.01	0.0023	6.262e-06	T	C	Yes
chr1:23073439:C:T	rs967605	0.021	0.0033	2.897e-10	C	T		0.015	0.0031	1.1e-06	C	T	Yes
chr1:32842386:T:A	rs785278	0.017	0.0033	1.755e-07	T	A		0.017	0.003	4.737e-08	T	A	Yes
chr1:33311127:C:T	rs4653017	0.011	0.0027	2.927e-05	T	C		0.013	0.0025	3.296e-07	T	C	Yes
chr1:34137269:G:A	rs9426003	0.01	0.0028	0.0004506	G	A		0.011	0.0025	7.224e-06	G	A	Yes
chr1:39103899:C:T	rs2282231	0.017	0.0031	2.624e-08	T	C		0.015	0.0028	4.713e-08	T	C	Yes
chr1:46021496:T:C	rs946526	0.038	0.0063	1.842e-09	C	T		0.027	0.0057	2.859e-06	C	T	Yes
chr1:46021880:G:A	rs2275426	0.015	0.0024	1.193e-09	A	G		0.009	0.0022	4.206e-05	A	G	No
chr1:47234355:C:T	rs6700838	0.016	0.0025	1.856e-10	C	T		0.017	0.0023	4.978e-13	C	T	Yes
chr1:49362991:A:G	rs7531656	0.02	0.0025	2.32e-15	A	G		0.019	0.0023	3.047e-16	A	G	Yes
chr1:50370662:C:T	rs2356865	0.012	0.0027	7.975e-06	C	T		0.01	0.0025	7.5e-05	C	T	Yes
chr1:62129005:T:C	rs2481665	0.019	0.0024	2.031e-15	T	C		0.014	0.0022	8.856e-11	T	C	Yes
chr1:65521481:G:C	rs11208662	0.016	0.0044	0.0002174	C	G		0.023	0.004	2.174e-08	C	G	Yes
chr1:72371556:T:C	rs7531118	0.028	0.0024	7.693e-32	C	T		0.021	0.0022	7.556e-22	C	T	Yes
chr1:74532078:A:G	rs12042908	0.018	0.0023	1.954e-14	A	G		0.021	0.0022	1.026e-21	A	G	Yes
chr1:77091654:A:G	rs12035349	0.023	0.0039	3.334e-09	G	A		0.016	0.0036	7.391e-06	G	A	Yes
chr1:78157942:C:T	rs17391694	0.03	0.0036	4.847e-17	T	C		0.033	0.0033	1.298e-22	T	C	Yes
chr1:81913762:C:T	rs284227	0.015	0.0027	1.648e-08	C	T		0.015	0.0025	8.598e-10	C	T	Yes
chr1:96478438:T:C	rs1973993	0.02	0.0025	4.146e-16	C	T		0.018	0.0023	1.783e-14	C	T	Yes
chr1:96922670:C:T	rs2030342	0.016	0.0025	2.8e-10	T	C		0.013	0.0023	2.172e-08	T	C	Yes
chr1:97854936:C:A	rs4372296	0.009	0.003	0.004042	C	A		0.018	0.0027	1.021e-11	C	A	Yes
chr1:107075085:G:A	rs1730859	0.012	0.0025	5.993e-07	G	A		0.011	0.0023	8.107e-07	G	A	Yes
chr1:107342396:C:G	rs12035149	0.017	0.003	1.928e-08	G	C		0.011	0.0028	8.774e-05	G	C	Yes
chr1:107434453:A:C	rs17531363	0.009	0.0027	0.0008086	A	C		0.015	0.0025	1.881e-09	A	C	Yes
chr1:109540264:C:T	rs7550711	0.069	0.0072	9.56e-22	T	C		0.064	0.0068	3.368e-21	T	C	Yes
chr1:111775862:A:G	rs12033257	0.013	0.0027	7.451e-07	A	G		0.017	0.0024	5.571e-12	A	G	Yes
chr1:118310352:C:T	rs12731372	0.014	0.0028	2.787e-07	T	C		0.011	0.0026	1.004e-05	T	C	Yes
chr1:119004219:C:T	rs10923724	0.015	0.0024	7.457e-10	C	T		0.012	0.0022	1.637e-07	C	T	Yes
chr1:151046385:A:G	rs6587552	0.018	0.0029	1.036e-09	A	G		0.015	0.0027	8.338e-09	A	G	Yes
chr1:155018913:T:C	rs905938	0.016	0.0027	1.79e-09	C	T		0.014	0.0025	2.623e-08	C	T	Yes
chr1:156013919:A:G	rs11577179	0.012	0.0024	1.709e-06	G	A		0.012	0.0022	5.364e-08	G	A	Yes
chr1:167311117:A:G	rs10733051	0.011	0.0023	6.902e-06	A	G		0.009	0.0022	1.385e-05	A	G	Yes
chr1:173504574:G:C	rs912768	0.005	0.0025	0.05774	C	G		0.003	0.0023	0.158	C	G	No
chr1:174033327:T:A	rs11803119	0.001	0.0098	0.9377	T	A		0.005	0.0091	0.5636	A	T	No
chr1:174508962:A:G	rs12564992	0.017	0.0037	3.798e-06	G	A		0.021	0.0035	2.367e-09	G	A	Yes
chr1:174914857:A:T	rs6700816	0.045	0.0073	1.175e-09	A	T		0.028	0.0068	3.268e-05	A	T	Yes
chr1:175003452:T:C	rs11590474	0.007	0.0031	0.02879	C	T		0.006	0.0029	0.03495	C	T	No
chr1:175014407:T:C	rs17302346	0.013	0.0096	0.1758	C	T		0.024	0.0088	0.007917	C	T	No
chr1:177920345:A:G	rs543874	0.036	0.0029	3.7e-35	G	A		0.058	0.0027	8.7e-100	G	A	Yes
chr1:190270777:A:G	rs10920678	0.013	0.0024	1.895e-08	A	G		0.016	0.0022	7.46e-14	A	G	Yes
chr1:195078806:T:C	rs12041258	0.013	0.003	1.818e-05	T	C		0.015	0.0027	1.715e-08	T	C	Yes
chr1:197042981:G:A	rs10754210	0.012	0.0027	5.061e-06	G	A		0.011	0.0025	6.127e-06	G	A	Yes
chr1:201872348:A:G	rs2820311	0.027	0.0026	4.236e-24	G	A		0.021	0.0024	2.135e-18	G	A	Yes
chr1:202147110:G:A	rs9077	0.015	0.0027	9.677e-08	G	A		0.013	0.0025	2.01e-07	G	A	Yes
chr1:205805711:T:C	rs823074	0.015	0.0025	4.174e-09	T	C		0.006	0.0023	0.006251	T	C	Yes
chr1:209370215:T:G	rs17014375	0.013	0.0037	0.0004982	G	T		0.019	0.0034	1.455e-08	G	T	Yes
chr1:219460527:A:G	rs11118308	0.01	0.0023	3.241e-05	A	G		0.01	0.0022	3.992e-06	A	G	Yes
chr1:225480822:G:A	rs10915840	0.01	0.0028	0.0003405	G	A		0.01	0.0026	5.509e-05	G	A	Yes
chr1:242822761:G:A	rs2491864	0.017	0.003	1.336e-08	A	G		0.012	0.0027	2.629e-05	A	G	Yes
chr1:243369971:A:G	rs12042959	0.011	0.0035	0.001631	A	G		0.019	0.0032	2.325e-09	A	G	No
chr1:243559590:T:C	rs3753549	0.019	0.0036	1.796e-07	C	T		0.018	0.0033	1.592e-07	C	T	Yes
chr2:295255:A:G	rs6548221	0.015	0.0028	2.58e-07	A	G		0.015	0.0026	1.873e-08	A	G	No
chr2:416815:A:G	rs4639527	0.02	0.0027	2.001e-13	G	A		0.014	0.0025	5.311e-08	G	A	Yes
chr2:512490:C:T	rs7425440	0.005	0.003	0.08215	T	C		0.014	0.0028	5.577e-07	T	C	No
chr2:516696:A:G	rs2974255	0.011	0.0028	0.0001963	A	G		0.007	0.0026	0.01192	A	G	No
chr2:632348:A:G	rs13021737	0.059	0.0031	8.443e-80	G	A		0.058	0.0029	1.02e-88	G	A	Yes
chr2:5690467:C:A	rs3922853	0.016	0.0033	3.333e-06	A	C		0.011	0.003	0.0004549	A	C	Yes
chr2:6015425:C:A	rs10929925	0.015	0.0024	9.719e-11	C	A		0.013	0.0022	3.86e-09	C	A	Yes
chr2:12710994:G:A	rs7607490	0.013	0.004	0.001261	A	G		0.019	0.0036	2.504e-07	A	G	Yes
chr2:24927427:A:G	rs10182181	0.027	0.0023	5.545e-32	G	A		0.036	0.0022	5.002e-63	G	A	Yes
chr2:28751017:T:C	rs4372836	0.011	0.0025	8.523e-06	T	C		0.015	0.0024	1.208e-10	T	C	Yes
chr2:35287117:T:C	rs17327461	0.013	0.0024	1.585e-08	T	C		0.013	0.0022	5.7e-09	T	C	Yes
chr2:36819514:T:C	rs4670626	0.006	0.0026	0.0271	C	T		0.012	0.0024	6.138e-07	C	T	Yes
chr2:46651477:G:A	rs17035438	0.018	0.0043	4.912e-05	A	G		0.019	0.0039	1.372e-06	A	G	Yes
chr2:48727766:T:C	rs7561278	0.018	0.0031	1.061e-08	T	C		0.017	0.0028	1.363e-09	T	C	Yes
chr2:50006214:A:C	rs930295	0.018	0.0034	8.147e-08	A	C		0.021	0.0031	1.279e-11	A	C	Yes
chr2:50508805:C:G	rs7598402	0.01	0.0025	5.851e-05	C	G		0.013	0.0023	7.295e-09	C	G	Yes
chr2:50638196:A:C	rs2194385	0.006	0.0025	0.01302	A	C		0.009	0.0023	3.995e-05	A	C	No
chr2:50944824:G:A	rs968972	0.01	0.0026	7.021e-05	A	G		0.008	0.0024	0.001597	A	G	No
chr2:51607701:G:C	rs10168197	0.012	0.0031	7.528e-05	G	C		0.012	0.0028	3.024e-05	G	C	Yes
chr2:55054765:C:G	rs7601895	0.014	0.0027	3.316e-07	C	G		0.016	0.0025	9.613e-11	C	G	Yes
chr2:56376850:T:C	rs13432055	0.011	0.0026	3.797e-05	C	T		0.013	0.0024	5.644e-08	C	T	Yes
chr2:58254728:T:C	rs6753170	0.002	0.0026	0.5363	C	T		0.006	0.0024	0.01151	C	T	No
chr2:59080590:G:A	rs6545714	0.021	0.0024	7.355e-19	G	A		0.019	0.0022	1.062e-17	G	A	Yes
chr2:59937499:T:A	rs4671358	0.013	0.0025	6.462e-07	A	T		0.011	0.0023	6.126e-06	A	T	No
chr2:60057965:T:C	rs980329	0.013	0.0029	5.001e-06	C	T		0.012	0.0026	4.5e-06	C	T	Yes
chr2:61080847:T:C	rs12713433	0.01	0.0031	0.001213	T	C		0.009	0.0029	0.00223	T	C	No
chr2:61392132:T:G	rs10190332	0.001	0.0029	0.707	T	G		0.004	0.0027	0.1174	T	G	No
chr2:62621184:T:C	rs13417156	0.008	0.0024	0.0006154	C	T		0.017	0.0023	4.078e-14	C	T	Yes
chr2:67598553:C:T	rs2902021	0.013	0.0043	0.002942	T	C		0.012	0.004	0.003747	T	C	No
chr2:69334995:T:C	rs7607351	0.015	0.0025	1.634e-09	T	C		0.007	0.0023	0.0038	T	C	Yes
chr2:79255517:G:A	rs934515	0.016	0.0039	2.133e-05	A	G		0.02	0.0036	1.365e-08	A	G	Yes
chr2:81131753:A:T	rs984902	0.004	0.0039	0.2922	A	T		0.011	0.0036	0.002511	A	T	No
chr2:81589127:C:A	rs1371108	0.014	0.0027	1.212e-07	A	C		0.011	0.0024	1.897e-05	A	C	Yes
chr2:86539030:T:C	rs7557796	0.016	0.0026	2.229e-09	T	C		0.015	0.0024	1.131e-09	T	C	Yes
chr2:100213578:T:C	rs4303732	0.014	0.0025	4.297e-08	T	C		0.019	0.0023	1.508e-15	T	C	Yes
chr2:101820276:A:G	rs12615778	0.009	0.0027	0.0009143	A	G		0.01	0.0025	4.351e-05	A	G	Yes
chr2:102880241:G:A	rs10203277	0.006	0.0037	0.08308	A	G		0.002	0.0033	0.5215	A	G	No
chr2:103805234:G:A	rs6711584	0.011	0.0025	8.916e-06	A	G		0.014	0.0023	1.6e-09	A	G	Yes
chr2:104849547:G:A	rs1451533	0.017	0.0028	1.149e-09	A	G		0.015	0.0026	3.95e-09	A	G	Yes
chr2:109394506:G:A	rs4676084	0.014	0.0025	3.88e-08	A	G		0.008	0.0023	0.0003008	A	G	Yes
chr2:113197497:G:A	rs902695	0.015	0.0025	2.285e-09	G	A		0.008	0.0023	0.0009935	G	A	Yes
chr2:142202362:T:C	rs2890652	0.022	0.0034	1.834e-10	C	T		0.015	0.0031	1.234e-06	C	T	Yes
chr2:143203024:G:A	rs6710871	0.018	0.0035	2.805e-07	A	G		0.022	0.0032	8.404e-12	A	G	Yes
chr2:144859332:G:A	rs7560871	0.025	0.0049	3.013e-07	A	G		0.019	0.0045	2.437e-05	A	G	Yes
chr2:147149634:C:T	rs453520	0.016	0.0025	1.185e-10	C	T		0.012	0.0023	1.413e-07	C	T	Yes
chr2:171743105:T:C	rs6738445	0.012	0.0026	6.805e-06	C	T		0.014	0.0024	1.823e-09	C	T	Yes
chr2:174135983:A:G	rs10930641	0.011	0.0025	9.976e-06	G	A		0.013	0.0023	1.208e-08	G	A	Yes
chr2:180742949:A:C	rs9630985	0.018	0.0026	1.541e-11	C	A		0.017	0.0024	9.937e-12	C	A	Yes
chr2:187460747:G:T	rs993954	0.014	0.0025	7.599e-08	T	G		0.007	0.0023	0.001953	T	G	Yes
chr2:197720363:G:C	rs10497807	0.015	0.0023	4.95e-10	G	C		0.007	0.0022	0.001544	G	C	Yes
chr2:198304554:G:C	rs12991989	0.002	0.0025	0.4534	C	G		0.003	0.0023	0.2712	C	G	No
chr2:203148067:A:G	rs7564679	0.014	0.0023	3.187e-09	G	A		0.011	0.0022	1.602e-06	G	A	Yes
chr2:205219648:A:C	rs12694021	0.012	0.0025	4.685e-06	A	C		0.009	0.0023	0.0001372	A	C	Yes
chr2:206380059:A:G	rs972540	0.015	0.0026	7.126e-09	G	A		0.012	0.0025	2.57e-06	G	A	Yes
chr2:207390794:A:G	rs17203016	0.017	0.003	9.912e-09	G	A		0.016	0.0028	1.903e-08	G	A	Yes
chr2:210743655:T:G	rs4673553	0.012	0.0025	3.884e-06	G	T		0.015	0.0023	2.589e-11	G	T	Yes
chr2:211118592:A:G	rs1437929	0.012	0.0027	6.466e-06	A	G		0.014	0.0025	3.761e-08	A	G	Yes
chr2:212548507:G:A	rs7599312	0.022	0.0026	1.513e-16	G	A		0.016	0.0025	1.074e-10	G	A	Yes
chr2:218414374:A:G	rs7607369	0.015	0.0023	4.19e-10	A	G		0.01	0.0022	5.333e-06	A	G	Yes
chr2:219298821:A:G	rs11889536	0.02	0.0035	6.21e-09	A	G		0.017	0.0032	7.513e-08	A	G	Yes
chr2:228152201:T:C	rs10211055	0.015	0.0026	2.55e-08	C	T		0.014	0.0024	7.416e-09	C	T	Yes
chr2:229798860:C:T	rs6720868	0.012	0.0027	2.979e-06	T	C		0.017	0.0024	4.646e-12	T	C	Yes
chr3:8097114:A:T	rs1554193	0.011	0.0025	9.048e-06	T	A		0.01	0.0023	3.984e-05	T	A	Yes
chr3:9473172:G:A	rs3915844	0.014	0.0036	0.0001092	A	G		0.016	0.0033	1.881e-06	A	G	Yes
chr3:12353341:C:T	rs1899951	0.015	0.0034	8.015e-06	T	C		0.016	0.0032	2.798e-07	T	C	Yes
chr3:13303950:C:T	rs580438	0.011	0.0027	6.027e-05	T	C		0.01	0.0024	8.457e-05	T	C	Yes
chr3:15831900:A:G	rs11128760	0.007	0.0025	0.004785	A	G		0.013	0.0023	5.71e-08	A	G	Yes
chr3:20399558:T:C	rs4858193	0.01	0.0028	0.0002002	T	C		0.016	0.0026	2.209e-10	T	C	Yes
chr3:21753412:A:T	rs11711337	0.009	0.0028	0.0007987	T	A		0.009	0.0026	0.0005108	T	A	Yes
chr3:25064946:A:G	rs6804842	0.018	0.0024	1.294e-14	G	A		0.011	0.0022	1.665e-06	G	A	Yes
chr3:28686032:G:C	rs6786125	0.013	0.0032	4.682e-05	G	C		0.011	0.003	0.0002185	G	C	Yes
chr3:34659221:C:T	rs10865858	0.009	0.0025	0.0003433	T	C		0.01	0.0023	1.032e-05	T	C	Yes
chr3:37111940:C:G	rs2047632	0.024	0.0076	0.001765	G	C		0.027	0.0069	0.0001256	G	C	No
chr3:41268979:G:A	rs9814633	0.011	0.0026	2.865e-05	A	G		0.011	0.0024	2.67e-06	A	G	Yes
chr3:42267243:G:A	rs10460960	0.019	0.0036	3.875e-07	A	G		0.025	0.0034	2.861e-13	A	G	Yes
chr3:46700529:T:C	rs6442021	0.013	0.0024	1.45e-07	C	T		0.007	0.0023	0.001912	C	T	Yes
chr3:48089403:C:T	rs6442101	0.014	0.0025	3.117e-08	C	T		0.01	0.0023	1.769e-05	C	T	No
chr3:48166507:C:A	rs3731544	0.024	0.0046	1.336e-07	A	C		0.019	0.0042	5.89e-06	A	C	Yes
chr3:48695047:T:C	rs17080319	0.008	0.0038	0.04086	T	C		0.011	0.0035	0.001069	T	C	No
chr3:49898669:T:C	rs2230590	0.027	0.0025	1.247e-26	C	T		0.024	0.0023	3.321e-25	C	T	Yes
chr3:50042741:C:G	rs12631248	0.027	0.0043	6.102e-10	G	C		0.024	0.004	2.768e-09	G	C	No
chr3:50783055:G:A	rs9838283	0.018	0.0038	2.092e-06	A	G		0.011	0.0035	0.00159	A	G	Yes
chr3:51206406:T:C	rs13095652	0.013	0.0025	4e-07	C	T		0.002	0.0023	0.3336	C	T	No
chr3:51720408:G:T	rs11929028	0.018	0.0049	0.0001947	T	G		0.019	0.0044	1.874e-05	T	G	Yes
chr3:52050024:C:T	rs3821841	0.015	0.0047	0.001274	C	T		0.013	0.0043	0.00294	C	T	No
chr3:52781889:T:C	rs2710323	0.018	0.0023	2.452e-14	C	T		0.01	0.0022	1.653e-06	C	T	Yes
chr3:53743149:T:C	rs2680648	0.016	0.003	1.147e-07	T	C		0.016	0.0027	2.472e-09	T	C	Yes
chr3:56080833:T:C	rs12488237	0.032	0.0052	5.915e-10	C	T		0.016	0.0048	0.0008615	C	T	Yes
chr3:61250788:C:T	rs2365389	0.018	0.0024	5.269e-14	C	T		0.017	0.0022	6.034e-14	C	T	Yes
chr3:62495388:C:T	rs1452075	0.01	0.0026	0.00019	T	C		0.016	0.0025	1.469e-10	T	C	Yes
chr3:62727468:C:G	rs925018	0.012	0.0025	1.604e-06	G	C		0.014	0.0023	9.811e-10	G	C	Yes
chr3:70490408:A:C	rs11915371	0.022	0.0031	1.063e-12	C	A		0.011	0.0028	0.000134	C	A	Yes
chr3:77575633:C:T	rs775731	0.012	0.0025	3.186e-06	C	T		0.012	0.0023	4.291e-07	C	T	Yes
chr3:81742961:C:A	rs3849570	0.015	0.0025	2.559e-09	A	C		0.011	0.0023	1.645e-06	A	C	Yes
chr3:83714390:C:T	rs10511093	0.019	0.0048	0.0001185	C	T		0.027	0.0044	1.177e-09	C	T	Yes
chr3:85609080:T:C	rs1375561	0.022	0.0025	3.425e-19	T	C		0.016	0.0023	1.35e-11	T	C	No
chr3:85817185:G:T	rs2122042	0.024	0.0029	1.992e-16	T	G		0.023	0.0027	8.205e-17	T	G	Yes
chr3:89281905:G:A	rs12638746	0.009	0.0026	0.001399	G	A		0.007	0.0024	0.003311	G	A	No
chr3:90379136:C:T	rs9714342	0.017	0.0029	2.248e-08	C	T		0.014	0.0027	5.65e-07	C	T	Yes
chr3:94319241:C:G	rs1454687	0.02	0.0025	3.688e-16	C	G		0.017	0.0023	5.329e-14	C	G	Yes
chr3:104887286:A:G	rs1436343	0.015	0.0025	8.935e-10	G	A		0.013	0.0023	6.903e-09	G	A	Yes
chr3:107623815:A:G	rs13321566	0.014	0.0034	1.873e-05	G	A		0.014	0.0031	1.24e-05	G	A	Yes
chr3:108101216:C:T	rs7640424	0.014	0.0025	5.248e-08	C	T		0.014	0.0024	6.034e-09	C	T	Yes
chr3:108400224:T:C	rs4273371	0.014	0.0023	1.958e-09	C	T		0.009	0.0022	6.028e-05	C	T	Yes
chr3:114680449:G:A	rs17681451	0.024	0.0046	1.413e-07	G	A		0.019	0.0042	4.573e-06	G	A	Yes
chr3:115352821:A:G	rs16823670	0.013	0.0069	0.05098	A	G		0.018	0.0062	0.003333	A	G	No
chr3:117218699:A:T	rs6804181	0.019	0.0034	3.865e-08	A	T		0.011	0.0031	0.0005473	A	T	Yes
chr3:119852694:T:C	rs4624596	0.012	0.0032	0.0001202	T	C		0.011	0.003	0.0001282	T	C	Yes
chr3:123374694:G:C	rs2124499	0.014	0.0024	1.999e-08	G	C		0.01	0.0023	4.379e-06	G	C	Yes
chr3:124968923:G:T	rs1909586	0.013	0.0026	3.459e-07	G	T		0.008	0.0024	0.001475	G	T	Yes
chr3:125470938:C:G	rs9809534	0.013	0.0037	0.0003531	C	G		0.016	0.0035	3.886e-06	C	G	Yes
chr3:132039233:G:A	rs1320903	0.026	0.0027	1.654e-21	A	G		0.018	0.0024	1.531e-13	A	G	Yes
chr3:134946317:G:A	rs10935143	0.014	0.0025	2.134e-08	G	A		0.007	0.0023	0.001398	G	A	Yes
chr3:135765892:T:C	rs9289499	0.005	0.0041	0.1994	C	T		0.001	0.0038	0.8297	C	T	No
chr3:136180142:T:C	rs6786582	0.012	0.0026	5.438e-06	C	T		0.02	0.0025	1.781e-15	C	T	Yes
chr3:136337342:A:G	rs17199978	0.005	0.0042	0.2499	G	A		0.004	0.0039	0.2665	A	G	No
chr3:137261097:A:C	rs1600136	0.007	0.0029	0.01689	C	A		0.011	0.0028	8.805e-05	C	A	No
chr3:137496978:C:T	rs4342060	0.004	0.0032	0.2281	C	T		0.001	0.0029	0.8673	C	T	No
chr3:141556594:G:T	rs16851483	0.036	0.005	1.591e-12	T	G		0.036	0.0046	2.278e-15	T	G	Yes
chr3:154317161:G:C	rs355777	0.017	0.0025	1.808e-11	C	G		0.014	0.0023	8.183e-10	C	G	Yes
chr3:156581524:C:G	rs7615297	0.023	0.0035	3.536e-11	C	G		0.011	0.0032	0.0007833	C	G	Yes
chr3:157175993:G:C	rs6767619	0.013	0.0026	9.704e-07	C	G		0.013	0.0024	7.52e-08	C	G	Yes
chr3:158267393:T:C	rs827092	0.014	0.0025	1.719e-08	T	C		0.011	0.0023	2.035e-06	T	C	Yes
chr3:171027026:T:C	rs5396	0.016	0.0026	8.171e-10	C	T		0.014	0.0024	3.32e-09	C	T	Yes
chr3:171412070:T:C	rs13085472	0.008	0.0026	0.00455	T	C		0.012	0.0024	9.384e-07	T	C	Yes
chr3:173377333:A:G	rs39654	0.014	0.0025	1.47e-08	G	A		0.018	0.0023	3.088e-14	G	A	Yes
chr3:176623400:C:T	rs1454148	0.007	0.0028	0.0109	T	C		0.013	0.0026	3.769e-07	T	C	Yes
chr3:181611894:T:C	rs6443750	0.016	0.0031	2.559e-07	C	T		0.015	0.0029	1.511e-07	C	T	Yes
chr3:184326645:C:T	rs2293605	0.018	0.0039	4.707e-06	C	T		0.011	0.0036	0.003137	C	T	Yes
chr3:186116710:A:T	rs9816226	0.034	0.0031	5.051e-29	T	A		0.031	0.0028	1.754e-27	T	A	Yes
chr3:193921834:C:T	rs13072095	0.011	0.0025	1.259e-05	T	C		0.008	0.0023	0.0008644	T	C	Yes
chr3:196361593:G:A	rs6764533	0.012	0.0026	9.816e-06	A	G		0.01	0.0024	7.143e-05	A	G	Yes
chr4:6491012:G:A	rs4524456	0.005	0.0025	0.03088	G	A		0.009	0.0023	4.508e-05	G	A	No
chr4:16599041:T:C	rs6818414	0.009	0.0025	0.0006598	C	T		0.01	0.0023	1.734e-05	C	T	Yes
chr4:18513204:A:G	rs1477887	0.009	0.0025	0.0002781	G	A		0.016	0.0023	1.688e-11	G	A	Yes
chr4:20261435:G:A	rs1323068	0.012	0.0027	1.184e-05	G	A		0.009	0.0025	0.0001944	G	A	Yes
chr4:25426674:T:C	rs9291467	0.014	0.0025	4.428e-08	T	C		0.015	0.0023	5.746e-11	T	C	Yes
chr4:28560368:A:C	rs6448587	0.013	0.0032	8.793e-05	A	C		0.017	0.003	1.604e-08	A	C	Yes
chr4:38691214:C:T	rs1000096	0.017	0.0026	3.783e-11	C	T		0.012	0.0024	6.788e-07	C	T	Yes
chr4:44512451:C:T	rs1866510	0.005	0.0026	0.05262	C	T		0.012	0.0024	2.188e-07	C	T	Yes
chr4:45180510:A:G	rs10938397	0.035	0.0024	2.621e-49	G	A		0.032	0.0022	1.66e-45	G	A	Yes
chr4:49062470:A:G	rs2768950	0.009	0.0027	0.0004744	A	G		0.014	0.0025	1.802e-08	A	G	Yes
chr4:52060050:T:A	rs711347	0.009	0.0028	0.0007399	T	A		0.015	0.0025	8.908e-10	T	A	Yes
chr4:54355300:C:T	rs1492767	0.01	0.0023	2.082e-05	T	C		0.009	0.0022	3.026e-05	T	C	Yes
chr4:54639193:A:G	rs2192158	0.013	0.0025	4.956e-07	A	G		0.015	0.0023	2.055e-10	A	G	Yes
chr4:59388159:A:G	rs925421	0.006	0.0028	0.02947	A	G		0.015	0.0026	1.083e-08	A	G	Yes
chr4:64835147:G:A	rs11945861	0.014	0.0029	2.736e-06	G	A		0.015	0.0027	3.128e-08	G	A	Yes
chr4:79873527:C:T	rs7674623	0.014	0.0032	1.339e-05	T	C		0.011	0.0029	0.0002033	T	C	Yes
chr4:88133515:A:G	rs4148155	0.018	0.0037	1.009e-06	A	G		0.02	0.0035	6.196e-09	A	G	Yes
chr4:90332805:G:C	rs1903579	0.012	0.0025	7.553e-07	C	G		0.01	0.0023	1.585e-05	C	G	Yes
chr4:101262437:T:C	rs2850969	0.017	0.0035	1.516e-06	C	T		0.016	0.0032	4.341e-07	C	T	Yes
chr4:101787840:C:A	rs7377083	0.02	0.0026	2.876e-14	A	C		0.02	0.0024	3.834e-16	A	C	Yes
chr4:102267552:C:T	rs13107325	0.05	0.0047	3.218e-26	T	C		0.045	0.0044	9.328e-25	T	C	Yes
chr4:103014844:G:A	rs6843738	0.013	0.0025	2.181e-07	G	A		0.009	0.0023	8.91e-05	G	A	Yes
chr4:111792280:T:C	rs326889	0.016	0.0025	8.472e-10	C	T		0.01	0.0023	8.436e-06	C	T	Yes
chr4:114202933:A:G	rs7694732	0.009	0.0025	0.0003263	A	G		0.009	0.0023	8.72e-05	A	G	Yes
chr4:129810129:T:C	rs4864201	0.015	0.0024	6.184e-10	T	C		0.013	0.0023	6.341e-09	T	C	Yes
chr4:136162038:A:C	rs1296328	0.02	0.0025	2.074e-15	A	C		0.014	0.0023	2.591e-09	A	C	Yes
chr4:139960810:A:T	rs769674	0.01	0.0026	0.000311	A	T		0.015	0.0024	4.735e-10	A	T	Yes
chr4:142742053:T:C	rs331949	0.011	0.0024	4.403e-06	C	T		0.009	0.0023	4.976e-05	C	T	Yes
chr4:145065516:A:C	rs1455137	0.015	0.0024	3.75e-10	C	A		0.008	0.0022	0.0006001	C	A	Yes
chr4:146455653:A:T	rs11736228	0.012	0.0029	6.397e-05	A	T		0.014	0.0026	4.618e-08	A	T	Yes
chr4:152154339:A:G	rs6827083	0.015	0.0024	1.342e-10	G	A		0.007	0.0022	0.002406	G	A	Yes
chr4:161208692:G:A	rs13110266	0.01	0.0024	3.376e-05	G	A		0.014	0.0022	1.546e-10	G	A	Yes
chr4:170711486:T:G	rs1522569	0.012	0.0032	0.0004125	T	G		0.015	0.003	4.058e-07	T	G	Yes
chr4:179246752:G:A	rs7683836	0.008	0.0025	0.002042	G	A		0.011	0.0023	1.001e-06	G	A	Yes
chr5:27185797:G:A	rs4518345	0.007	0.0028	0.009087	G	A		0.015	0.0026	4.744e-09	G	A	Yes
chr5:43190931:C:T	rs7730004	0.012	0.0027	4.401e-06	T	C		0.015	0.0024	9.577e-10	T	C	Yes
chr5:61416385:G:A	rs6449531	0.01	0.0026	0.0001534	G	A		0.011	0.0024	2.511e-06	G	A	Yes
chr5:64636407:C:G	rs6888159	0.01	0.0026	0.0001008	C	G		0.012	0.0024	1.823e-06	C	G	No
chr5:64872366:T:G	rs2367112	0.009	0.0023	0.0001896	T	G		0.013	0.0022	6.081e-09	T	G	Yes
chr5:66879854:A:G	rs25832	0.011	0.0028	5.442e-05	A	G		0.015	0.0026	4.004e-09	A	G	Yes
chr5:75707853:T:C	rs2307111	0.024	0.0024	9.457e-24	T	C		0.029	0.0022	9.122e-39	T	C	Yes
chr5:78077028:C:T	rs368863	0.016	0.0029	1.289e-07	C	T		0.007	0.0027	0.005969	C	T	Yes
chr5:81522820:T:C	rs12514473	0.016	0.0029	1.369e-07	T	C		0.017	0.0027	6.553e-10	T	C	Yes
chr5:87124575:G:A	rs17591778	0.005	0.003	0.09968	A	G		0.01	0.0027	0.0001476	A	G	No
chr5:87431210:C:T	rs7702514	0.003	0.0033	0.3026	T	C		0.006	0.003	0.04527	C	T	No
chr5:87863186:G:C	rs710355	0.003	0.0053	0.5689	C	G		0.009	0.0049	0.05643	G	C	No
chr5:88434210:A:G	rs7444298	0.018	0.0029	2.747e-10	A	G		0.019	0.0027	3.251e-12	A	G	Yes
chr5:88639033:T:A	rs2098618	0.014	0.0046	0.00344	T	A		0.004	0.0042	0.3732	T	A	No
chr5:88692916:A:G	rs2304607	0.034	0.0036	2.67e-21	G	A		0.023	0.0033	2.552e-12	G	A	Yes
chr5:88924147:A:G	rs10037047	0.008	0.0034	0.02284	G	A		0.002	0.0031	0.6347	G	A	No
chr5:89562391:T:A	rs12655756	0.014	0.0026	1.603e-07	A	T		0.015	0.0024	3.532e-10	A	T	Yes
chr5:94870497:C:T	rs159032	0.009	0.003	0.003937	T	C		0.015	0.0027	4.515e-08	T	C	Yes
chr5:96393194:C:G	rs6235	0.021	0.0028	1.919e-13	G	C		0.015	0.0026	5.411e-09	G	C	Yes
chr5:96520797:T:C	rs2611742	0.019	0.0025	2.902e-14	C	T		0.012	0.0023	3.869e-07	C	T	No
chr5:107170996:A:C	rs7710595	0.013	0.0025	1.121e-07	A	C		0.006	0.0023	0.007668	A	C	Yes
chr5:108103311:G:A	rs40067	0.022	0.0033	1.769e-11	G	A		0.028	0.0031	7.989e-20	G	A	Yes
chr5:120036838:C:G	rs6595205	0.009	0.0024	8.997e-05	C	G		0.013	0.0022	1.702e-09	C	G	Yes
chr5:123397623:G:A	rs7711753	0.013	0.0024	2.64e-08	G	A		0.011	0.0022	6.032e-07	G	A	Yes
chr5:131020720:C:G	rs6877851	0.011	0.003	0.0001631	G	C		0.012	0.0027	5.59e-06	G	C	Yes
chr5:134529762:A:G	rs329124	0.013	0.0025	3.109e-07	A	G		0.014	0.0023	1.608e-09	A	G	Yes
chr5:137236270:G:A	rs13163306	0.012	0.0025	6.269e-07	G	A		0.009	0.0023	5.863e-05	G	A	Yes
chr5:138295384:G:T	rs7716275	0.014	0.003	3.015e-06	G	T		0.013	0.0028	7.178e-06	G	T	Yes
chr5:139036656:C:T	rs4643949	0.002	0.003	0.4723	C	T		0.004	0.0027	0.1601	T	C	No
chr5:139701160:A:G	rs13174863	0.01	0.0034	0.002163	G	A		0.027	0.0031	4.533e-18	G	A	Yes
chr5:141612668:A:G	rs3844598	0.008	0.0025	0.001846	G	A		0.011	0.0023	7.517e-07	G	A	Yes
chr5:142397874:G:T	rs254428	0.009	0.0024	0.000153	T	G		0.006	0.0022	0.006607	T	G	No
chr5:145104698:G:T	rs2190788	0.012	0.0027	1.712e-05	T	G		0.015	0.0025	3.384e-09	T	G	Yes
chr5:151874736:C:T	rs10066835	0.035	0.0102	0.0007499	T	C		0.03	0.0094	0.001217	T	C	No
chr5:152894918:A:G	rs12659802	0.009	0.0026	0.0002701	A	G		0.009	0.0024	0.0001827	A	G	No
chr5:153716358:A:G	rs10035289	0.006	0.0025	0.01721	A	G		0.011	0.0023	2.164e-06	A	G	Yes
chr5:154158333:G:T	rs7715256	0.016	0.0024	4.524e-12	G	T		0.016	0.0022	9.782e-13	G	T	Yes
chr5:158089385:T:G	rs1650586	0.007	0.0039	0.06673	T	G		0.015	0.0037	5.693e-05	T	G	No
chr5:158844672:T:C	rs17056301	0.011	0.0028	8.192e-05	C	T		0.01	0.0026	7.928e-05	C	T	Yes
chr5:167925778:G:A	rs248139	0.012	0.0031	0.0001602	A	G		0.011	0.0028	0.0001817	A	G	Yes
chr5:168765939:A:C	rs1014194	0.009	0.0026	0.001103	A	C		0.01	0.0024	3.668e-05	A	C	Yes
chr5:171032671:G:A	rs7730898	0.017	0.0026	9.94e-11	A	G		0.016	0.0025	7.432e-11	A	G	Yes
chr6:9509797:C:T	rs9463175	0.012	0.0025	1.914e-06	C	T		0.011	0.0023	7.957e-07	C	T	Yes
chr6:12124622:G:A	rs2228213	0.015	0.0025	6.772e-10	G	A		0.015	0.0023	9.209e-11	G	A	Yes
chr6:13189043:T:C	rs9367368	0.01	0.0025	5.078e-05	T	C		0.013	0.0024	1.332e-07	T	C	Yes
chr6:19078043:A:G	rs2842385	0.006	0.0031	0.08127	G	A		0.013	0.0029	6.35e-06	G	A	No
chr6:19211545:C:T	rs9460306	0.018	0.0042	2.345e-05	T	C		0.01	0.0039	0.01327	T	C	No
chr6:20705359:T:G	rs11753081	0.015	0.003	1.133e-06	T	G		0.011	0.0028	7.665e-05	T	G	Yes
chr6:21919156:G:A	rs7760082	0.011	0.0026	3.749e-05	G	A		0.013	0.0024	2.256e-08	G	A	Yes
chr6:23876012:T:C	rs6900723	0.011	0.0027	5.671e-05	C	T		0.012	0.0025	2.405e-06	C	T	Yes
chr6:27283600:A:G	rs13207082	0.013	0.0042	0.001601	G	A		0.008	0.0038	0.02911	G	A	No
chr6:27325270:C:G	rs17739298	0.012	0.0041	0.004758	C	G		0.01	0.0038	0.008365	C	G	No
chr6:28091680:T:C	rs3734572	0.018	0.0058	0.001443	C	T		0.014	0.0054	0.00914	C	T	No
chr6:28329086:C:A	rs853679	0.016	0.0033	6.416e-07	A	C		0.012	0.003	9.074e-05	A	C	Yes
chr6:31924815:G:A	rs498240	0.027	0.0049	2.612e-08	G	A		0.027	0.0045	1.23e-09	G	A	Yes
chr6:34649367:A:G	rs2814992	0.022	0.0025	1.422e-19	G	A		0.029	0.0023	1.249e-35	G	A	Yes
chr6:35066077:G:A	rs820077	0.005	0.0031	0.08704	G	A		0.006	0.0028	0.03324	G	A	No
chr6:35651777:G:A	rs1475774	0.013	0.0083	0.1138	A	G		0.03	0.0075	5.342e-05	A	G	No
chr6:35704553:G:C	rs9394312	0.011	0.0025	8.288e-06	C	G		0.011	0.0023	6.71e-07	C	G	Yes
chr6:35741901:C:A	rs9470086	0.027	0.0096	0.005172	A	C		0.026	0.0088	0.003085	A	C	No
chr6:38246374:T:C	rs17757975	0.019	0.0036	1.801e-07	T	C		0.014	0.0033	2.3e-05	T	C	Yes
chr6:40380914:A:G	rs2033529	0.021	0.0026	2.212e-15	G	A		0.02	0.0024	8.833e-17	G	A	Yes
chr6:42708742:A:G	rs9349239	0.013	0.0025	6.337e-07	A	G		0.01	0.0023	8.916e-06	A	G	Yes
chr6:43790159:C:A	rs998584	0.016	0.0024	1.459e-11	C	A		0.011	0.0023	7.746e-07	C	A	Yes
chr6:49869827:G:T	rs13203286	0.006	0.0056	0.2765	G	T		0.008	0.0051	0.129	G	T	No
chr6:50086583:C:G	rs11756653	0.009	0.0046	0.05589	G	C		0.001	0.0042	0.8277	G	C	No
chr6:50835337:A:G	rs987237	0.045	0.0031	1.255e-49	G	A		0.039	0.0028	1.691e-42	G	A	Yes
chr6:50946630:G:A	rs1178060	0.018	0.0033	2.371e-08	A	G		0.018	0.0031	9.665e-09	A	G	No
chr6:51295884:G:C	rs2504674	0.013	0.0025	5.59e-07	G	C		0.011	0.0023	1.472e-06	G	C	Yes
chr6:51681325:G:C	rs9370042	0.006	0.0037	0.1397	G	C		0.01	0.0034	0.003819	C	G	No
chr6:51774079:T:C	rs2397061	0.01	0.0039	0.01402	C	T		0.007	0.0035	0.05945	C	T	No
chr6:51960487:C:G	rs1358808	0.012	0.0027	7.71e-06	G	C		0.015	0.0024	6.51e-10	G	C	Yes
chr6:51978744:G:A	rs6922855	0.001	0.0025	0.6079	A	G		0.001	0.0023	0.8213	G	A	No
chr6:54859607:A:G	rs1503139	0.007	0.0026	0.007651	G	A		0.006	0.0024	0.01985	G	A	No
chr6:55148493:G:A	rs9475173	0.008	0.0027	0.002073	A	G		0.011	0.0024	1.762e-05	A	G	Yes
chr6:56945741:G:A	rs1020548	0.015	0.0033	3.693e-06	G	A		0.008	0.003	0.007892	G	A	Yes
chr6:58379468:A:C	rs6904676	0.009	0.003	0.003407	A	C		0.004	0.0028	0.1107	A	C	No
chr6:60674329:G:A	rs12207241	0.008	0.0026	0.002881	G	A		0.006	0.0024	0.01167	G	A	No
chr6:69258592:A:G	rs6922214	0.009	0.0035	0.01257	G	A		0.014	0.0032	1.669e-05	G	A	Yes
chr6:73032611:T:C	rs6921533	0.01	0.0027	0.0001723	T	C		0.011	0.0025	4.832e-06	T	C	No
chr6:73212931:T:C	rs9688431	0.026	0.0049	1.303e-07	T	C		0.017	0.0046	0.0001957	T	C	Yes
chr6:82723511:G:A	rs9294260	0.014	0.0024	6.543e-09	A	G		0.014	0.0022	3.855e-11	A	G	Yes
chr6:85644724:A:G	rs13209753	0.01	0.0054	0.07854	G	A		0.022	0.0049	9.337e-06	G	A	No
chr6:86897124:G:A	rs1853639	0.011	0.0027	1.902e-05	G	A		0.011	0.0024	1.443e-05	G	A	Yes
chr6:89586869:A:G	rs9362662	0.013	0.0025	1.924e-07	A	G		0.008	0.0023	0.0002983	A	G	Yes
chr6:93203482:G:C	rs1324110	0.009	0.0024	0.0001137	G	C		0.01	0.0022	4.091e-06	G	C	Yes
chr6:96926974:G:A	rs13203153	0.015	0.0032	4.595e-06	G	A		0.01	0.0029	0.0007262	G	A	Yes
chr6:97305347:G:C	rs13209872	0.018	0.0026	8.827e-12	G	C		0.014	0.0024	6.067e-09	G	C	Yes
chr6:104351132:C:G	rs156151	0.018	0.0031	9.584e-09	G	C		0.02	0.0029	9.82e-12	G	C	Yes
chr6:108675760:G:T	rs3800229	0.014	0.0025	6.977e-08	T	G		0.019	0.0024	1.933e-16	T	G	Yes
chr6:119892734:G:A	rs2357760	0.013	0.0025	1.587e-07	A	G		0.016	0.0023	1.091e-11	A	G	Yes
chr6:124603886:G:C	rs2875762	0.014	0.0029	2.126e-06	C	G		0.013	0.0027	1.394e-06	C	G	Yes
chr6:125768139:G:C	rs13209968	0.014	0.0025	3.782e-08	C	G		0.01	0.0023	2.27e-05	C	G	Yes
chr6:130027974:C:T	rs6569648	0.015	0.0028	3.663e-08	C	T		0.012	0.0026	6.597e-06	C	T	Yes
chr6:131576138:C:T	rs2781668	0.017	0.0034	5.5e-07	T	C		0.017	0.0031	4.323e-08	T	C	Yes
chr6:137354404:A:G	rs13201877	0.017	0.0035	5.513e-07	G	A		0.01	0.0032	0.001591	G	A	Yes
chr6:153060487:A:C	rs2185027	0.014	0.0025	1.092e-07	C	A		0.015	0.0024	1.106e-10	C	A	Yes
chr6:153988673:C:T	rs10499276	0.017	0.0035	1.839e-06	T	C		0.019	0.0033	1.057e-08	T	C	Yes
chr6:160353427:C:T	rs487060	0.012	0.0023	4.556e-07	T	C		0.01	0.0022	2.122e-06	T	C	Yes
chr6:162612318:A:G	rs13191362	0.027	0.0036	2.338e-13	A	G		0.021	0.0034	6.397e-10	A	G	Yes
chr7:858210:A:G	rs7796608	0.014	0.0036	9.075e-05	A	G		0.011	0.0033	0.001425	A	G	Yes
chr7:1234209:A:T	rs10275044	0.014	0.0033	1.268e-05	T	A		0.012	0.003	4.921e-05	T	A	Yes
chr7:2064033:A:G	rs6461115	0.013	0.0027	2.889e-06	A	G		0.014	0.0026	7.827e-08	A	G	Yes
chr7:3085586:C:T	rs4722398	0.012	0.0037	0.0007168	T	C		0.016	0.0034	1.485e-06	T	C	Yes
chr7:6378644:T:C	rs7784465	0.011	0.0037	0.002682	C	T		0.018	0.0034	2.386e-07	C	T	Yes
chr7:17247482:A:G	rs6968554	0.011	0.0024	1.503e-05	G	A		0.01	0.0023	5.708e-06	G	A	Yes
chr7:21430918:A:T	rs40245	0.009	0.0026	0.0004868	A	T		0.011	0.0024	1.056e-05	A	T	Yes
chr7:24314681:A:G	rs4307239	0.008	0.0025	0.00156	G	A		0.014	0.0023	1.311e-09	G	A	Yes
chr7:26487340:G:A	rs12666574	0.015	0.0027	1.954e-08	A	G		0.008	0.0025	0.001873	A	G	No
chr7:26659229:A:G	rs11971041	0.013	0.0044	0.003034	G	A		0.023	0.0041	1.279e-08	G	A	Yes
chr7:27192143:C:T	rs4722672	0.013	0.003	1.166e-05	C	T		0.012	0.0028	1.829e-05	C	T	Yes
chr7:28156794:G:A	rs849135	0.009	0.0023	9.439e-05	A	G		0.012	0.0022	7.38e-08	A	G	Yes
chr7:32328912:A:G	rs215632	0.018	0.0026	1.238e-12	A	G		0.013	0.0024	5.653e-08	A	G	Yes
chr7:44483018:T:C	rs10268050	0.011	0.0029	0.0002135	C	T		0.011	0.0027	0.0001028	C	T	Yes
chr7:44745098:C:T	rs799449	0.017	0.0025	2.206e-11	T	C		0.011	0.0023	5.96e-06	T	C	Yes
chr7:49576607:G:A	rs10269783	0.017	0.0024	7.589e-13	A	G		0.01	0.0022	9.003e-06	A	G	Yes
chr7:50496506:G:T	rs3807566	0.013	0.0025	7.481e-07	G	T		0.014	0.0023	2.719e-09	G	T	Yes
chr7:70133342:C:T	rs1035010	0.012	0.0029	3.565e-05	T	C		0.015	0.0027	6.023e-09	T	C	Yes
chr7:70575572:C:T	rs4718966	0.009	0.0025	0.0002975	T	C		0.014	0.0023	2.586e-09	T	C	Yes
chr7:72423172:A:G	rs993931	0.006	0.0026	0.02745	G	A		0.005	0.0023	0.04845	G	A	No
chr7:74680386:G:T	rs13227433	0.018	0.003	7.54e-10	G	T		0.015	0.0027	2.932e-08	G	T	Yes
chr7:75471799:C:T	rs17207196	0.024	0.0026	5.566e-21	C	T		0.02	0.0024	6.281e-18	C	T	Yes
chr7:77426568:A:G	rs740157	0.01	0.0024	1.528e-05	A	G		0.013	0.0022	7.326e-09	A	G	Yes
chr7:77788267:T:C	rs1544459	0.011	0.0023	4.225e-06	C	T		0.01	0.0022	7.684e-06	C	T	Yes
chr7:78200451:G:A	rs1852006	0.018	0.0026	6.014e-12	G	A		0.014	0.0024	1.402e-08	G	A	Yes
chr7:78492141:C:T	rs7805441	0.008	0.0025	0.001044	T	C		0.015	0.0023	2.013e-10	T	C	Yes
chr7:93602745:T:C	rs13247665	0.011	0.0026	1.054e-05	C	T		0.014	0.0024	2.463e-09	C	T	Yes
chr7:94403719:T:C	rs411717	0.006	0.0025	0.01228	C	T		0.009	0.0023	0.0001408	C	T	No
chr7:99466843:A:G	rs13240600	0.017	0.0033	5.774e-07	A	G		0.017	0.003	9.682e-09	A	G	Yes
chr7:103777110:C:T	rs11496125	0.015	0.0025	2.755e-09	T	C		0.018	0.0023	2.724e-15	T	C	Yes
chr7:113713199:C:T	rs13227658	0.013	0.0025	1.398e-07	C	T		0.017	0.0023	3.294e-13	C	T	Yes
chr7:114709157:T:A	rs12705987	0.009	0.0025	0.0006491	A	T		0.018	0.0023	5.272e-15	A	T	Yes
chr7:122324295:C:T	rs1899689	0.013	0.0024	4.478e-08	T	C		0.012	0.0022	6.739e-08	T	C	Yes
chr7:127081177:C:T	rs2283093	0.013	0.0031	2.769e-05	T	C		0.012	0.0028	1.373e-05	T	C	Yes
chr7:130723587:C:T	rs7779498	0.025	0.0062	4.87e-05	C	T		0.016	0.0057	0.003849	C	T	No
chr7:130782095:A:G	rs972283	0.008	0.0023	0.0005601	A	G		0.009	0.0022	1.329e-05	A	G	Yes
chr7:132212054:A:G	rs874454	0.006	0.0027	0.02389	G	A		0.006	0.0025	0.01094	G	A	No
chr7:139109403:A:T	rs1814170	0.021	0.0041	4.677e-07	A	T		0.016	0.0037	2.498e-05	A	T	Yes
chr7:147971088:C:T	rs11773362	0.012	0.0026	7.832e-06	C	T		0.009	0.0024	0.0001068	C	T	Yes
chr7:150971426:T:C	rs4725984	0.013	0.0025	1.314e-07	C	T		0.012	0.0023	1.381e-07	C	T	Yes
chr8:4279874:C:T	rs17069831	0.009	0.0028	0.001234	C	T		0.011	0.0026	9.333e-06	C	T	Yes
chr8:4431055:G:T	rs1658820	0.011	0.0029	0.0001758	T	G		0.015	0.0027	2.616e-08	T	G	Yes
chr8:8522961:G:C	rs7827182	0.019	0.0026	1.136e-12	C	G		0.015	0.0025	3.969e-10	C	G	Yes
chr8:9932531:A:T	rs497417	0.003	0.003	0.3361	T	A		0.006	0.0028	0.0432	T	A	No
chr8:10768770:G:A	rs12682565	0.019	0.0065	0.003118	A	G		0.024	0.006	5.95e-05	A	G	No
chr8:10931365:C:T	rs11783247	0.016	0.0024	3.9e-11	C	T		0.017	0.0022	2.182e-15	C	T	Yes
chr8:11759731:A:T	rs12458	0.0003	0.0028	0.9248	A	T		0.003	0.0025	0.3216	A	T	No
chr8:11970691:C:T	rs4841659	0.015	0.0025	9.104e-10	T	C		0.014	0.0023	2.995e-09	T	C	Yes
chr8:14238391:A:C	rs13263601	0.016	0.0026	1.349e-09	C	A		0.014	0.0024	1.372e-08	C	A	Yes
chr8:15339606:A:C	rs11987383	0.018	0.0038	3.519e-06	C	A		0.009	0.0035	0.01004	C	A	No
chr8:15678802:G:C	rs2543132	0.016	0.0032	2.783e-07	C	G		0.012	0.0029	1.939e-05	C	G	Yes
chr8:20782300:T:C	rs4366093	0.011	0.0027	6.957e-05	C	T		0.013	0.0025	6.851e-08	C	T	Yes
chr8:23532058:T:C	rs11781222	0.021	0.0035	1.893e-09	T	C		0.015	0.0032	6.356e-06	T	C	Yes
chr8:26476651:G:C	rs1594830	0.009	0.003	0.003166	G	C		0.013	0.0028	3.909e-06	G	C	Yes
chr8:27310425:T:C	rs17446091	0.01	0.0029	0.0004571	C	T		0.014	0.0027	4.322e-07	C	T	Yes
chr8:28260613:G:A	rs2100814	0.014	0.0025	6.427e-08	A	G		0.009	0.0023	8.385e-05	A	G	Yes
chr8:30998948:A:G	rs1362910	0.014	0.0024	4.884e-09	A	G		0.013	0.0023	3.026e-09	A	G	Yes
chr8:34646258:T:C	rs7844647	0.013	0.0026	7.864e-07	T	C		0.012	0.0024	1.639e-06	T	C	Yes
chr8:38474800:T:C	rs881301	0.009	0.0025	0.0006218	C	T		0.012	0.0023	4.54e-07	C	T	Yes
chr8:63808136:A:G	rs4737183	0.004	0.0025	0.07852	A	G		0.015	0.0023	5.997e-11	A	G	Yes
chr8:66290552:G:A	rs16932761	0.016	0.0029	4.936e-08	G	A		0.012	0.0026	8.045e-06	G	A	Yes
chr8:72526835:A:G	rs1431659	0.017	0.0028	7.171e-10	A	G		0.02	0.0026	2.944e-14	A	G	Yes
chr8:73777053:C:T	rs2170382	0.017	0.0039	2.405e-05	T	C		0.02	0.0036	3.427e-08	T	C	Yes
chr8:76315987:A:G	rs1405348	0.019	0.0025	7.322e-14	G	A		0.02	0.0023	8.821e-19	G	A	Yes
chr8:80463222:C:T	rs16907751	0.026	0.0042	7.806e-10	C	T		0.016	0.0039	4.085e-05	C	T	Yes
chr8:84165451:C:T	rs733594	0.013	0.0026	1.017e-06	T	C		0.013	0.0024	9.12e-08	T	C	Yes
chr8:84784102:G:C	rs2634047	0.015	0.0029	3.505e-07	G	C		0.013	0.0027	2.325e-06	G	C	Yes
chr8:86507313:C:T	rs7006629	0.012	0.0025	1.365e-06	T	C		0.01	0.0023	9.698e-06	T	C	Yes
chr8:88449380:C:T	rs1700137	0.011	0.0027	3.572e-05	C	T		0.011	0.0025	1.973e-05	C	T	Yes
chr8:94570378:A:G	rs12680842	0.017	0.0025	1.685e-11	A	G		0.013	0.0024	3.355e-08	A	G	Yes
chr8:100935225:A:T	rs3134353	0.014	0.0026	1.11e-07	T	A		0.012	0.0024	5.409e-07	T	A	Yes
chr8:115547208:A:G	rs3808434	0.012	0.0024	2.149e-07	A	G		0.011	0.0022	6.385e-07	A	G	Yes
chr8:115649811:A:C	rs2721965	0.014	0.0026	2.851e-07	A	C		0.019	0.0024	2.096e-14	A	C	Yes
chr8:117850822:T:C	rs11781699	0.018	0.003	6.717e-09	C	T		0.011	0.0028	6.539e-05	C	T	Yes
chr8:117934302:G:A	rs10955841	0.009	0.0026	0.0005283	A	G		0.008	0.0024	0.001893	A	G	No
chr8:131866800:A:T	rs12675063	0.018	0.0036	1.567e-06	T	A		0.014	0.0034	3.172e-05	T	A	Yes
chr8:137202985:G:A	rs16906845	0.029	0.0053	6.45e-08	G	A		0.02	0.0049	4.581e-05	G	A	Yes
chr8:141620682:T:A	rs903959	0.012	0.0026	5.567e-06	A	T		0.011	0.0024	2.559e-06	A	T	Yes
chr8:143828069:G:A	rs4076358	0.008	0.0024	0.0012	A	G		0.009	0.0022	0.0001209	A	G	No
chr9:6959840:A:G	rs7042372	0.012	0.0026	5.375e-06	A	G		0.013	0.0024	2.711e-07	A	G	Yes
chr9:8845911:C:T	rs1865341	0.011	0.0029	0.0003134	T	C		0.01	0.0027	0.0002991	T	C	Yes
chr9:11831420:T:G	rs17820822	0.014	0.0026	1.444e-07	T	G		0.015	0.0024	1.503e-09	T	G	Yes
chr9:14651285:T:C	rs11790280	0.01	0.0026	5.863e-05	C	T		0.01	0.0024	1.353e-05	C	T	Yes
chr9:15670494:G:T	rs6474945	0.019	0.0023	1.527e-15	G	T		0.019	0.0022	5.565e-18	G	T	Yes
chr9:16719447:C:T	rs10962549	0.021	0.0034	7.787e-10	T	C		0.021	0.0031	2.986e-11	T	C	Yes
chr9:27612920:C:T	rs483752	0.007	0.0033	0.04133	T	C		0.014	0.003	6.667e-06	T	C	Yes
chr9:27777014:T:C	rs7874154	0.016	0.0025	4.609e-11	C	T		0.01	0.0023	8.389e-06	C	T	Yes
chr9:28410998:G:C	rs1412235	0.023	0.0025	9.852e-21	C	G		0.025	0.0024	2.321e-26	C	G	Yes
chr9:33820940:C:T	rs10971712	0.018	0.004	1.072e-05	C	T		0.02	0.0037	3.893e-08	C	T	Yes
chr9:37183631:G:A	rs13290794	0.012	0.0026	4.661e-06	G	A		0.018	0.0024	6.153e-14	G	A	Yes
chr9:71176933:G:C	rs2174307	0.016	0.0025	8.796e-10	C	G		0.008	0.0023	0.001235	C	G	Yes
chr9:78752475:C:T	rs10867256	0.01	0.0025	5.498e-05	C	T		0.012	0.0023	3.888e-07	C	T	Yes
chr9:80648174:A:C	rs17351791	0.009	0.0026	0.0005273	A	C		0.008	0.0024	0.001689	A	C	No
chr9:86282976:A:G	rs3739733	0.018	0.0031	2.78e-09	A	G		0.006	0.0028	0.0243	A	G	Yes
chr9:89576341:C:T	rs10797115	0.009	0.0025	0.0006314	T	C		0.016	0.0023	4.07e-12	T	C	Yes
chr9:91418345:A:C	rs7869771	0.014	0.0028	7.007e-07	A	C		0.012	0.0025	3.848e-06	A	C	Yes
chr9:93720351:G:A	rs4744275	0.014	0.0026	1.473e-07	A	G		0.017	0.0024	1.521e-11	A	G	Yes
chr9:98718923:G:A	rs450231	0.01	0.0029	0.0003673	G	A		0.012	0.0027	4.598e-06	G	A	Yes
chr9:100299084:A:G	rs10118701	0.014	0.0026	5.574e-08	G	A		0.018	0.0024	2.2e-13	G	A	Yes
chr9:101634022:A:G	rs10989568	0.009	0.0025	0.000454	A	G		0.011	0.0023	2.021e-06	A	G	Yes
chr9:106309794:T:G	rs7024334	0.012	0.0028	1.369e-05	T	G		0.016	0.0026	1.63e-09	T	G	Yes
chr9:109170062:C:T	rs6477694	0.014	0.0024	8.891e-09	C	T		0.013	0.0023	3.383e-08	C	T	Yes
chr9:117616205:T:C	rs1928295	0.012	0.0023	5.197e-07	T	C		0.016	0.0022	2.848e-13	T	C	Yes
chr9:119869282:C:T	rs7865157	0.016	0.004	9.265e-05	T	C		0.016	0.0036	9.956e-06	T	C	Yes
chr9:123334243:G:A	rs10818810	0.014	0.0024	9.195e-09	A	G		0.014	0.0023	9.688e-10	A	G	Yes
chr9:124286958:G:A	rs10818938	0.01	0.0025	0.0001207	A	G		0.013	0.0023	2.962e-08	A	G	Yes
chr9:125853794:T:C	rs4515655	0.005	0.0025	0.06434	C	T		0.007	0.0023	0.002103	C	T	No
chr9:126628521:C:T	rs3829849	0.007	0.0024	0.004121	T	C		0.014	0.0023	1.925e-09	T	C	No
chr9:126656746:G:A	rs3902840	0.031	0.0044	2.494e-12	A	G		0.015	0.004	0.0003228	A	G	Yes
chr9:128265703:G:C	rs7871866	0.022	0.0035	2.941e-10	C	G		0.016	0.0032	5.838e-07	C	G	Yes
chr9:130908179:G:A	rs4740383	0.015	0.0026	2.672e-09	A	G		0.012	0.0024	7.185e-07	A	G	Yes
chr10:2543600:A:G	rs11251352	0.013	0.0025	4.591e-07	G	A		0.008	0.0023	0.001113	G	A	Yes
chr10:16708130:G:T	rs7893571	0.014	0.0027	3.843e-07	T	G		0.013	0.0025	1.867e-07	T	G	Yes
chr10:19487899:A:T	rs12776880	0.012	0.0028	1.877e-05	A	T		0.01	0.0025	4.798e-05	A	T	Yes
chr10:21532345:G:A	rs7084454	0.016	0.0027	3.599e-09	A	G		0.023	0.0025	7.426e-20	A	G	Yes
chr10:27029847:C:T	rs3781099	0.025	0.0045	2.384e-08	T	C		0.013	0.0041	0.002049	T	C	Yes
chr10:51920325:T:A	rs1937684	0.008	0.0026	0.001603	A	T		0.014	0.0024	1.834e-08	A	T	Yes
chr10:63554951:G:C	rs2163188	0.01	0.0025	3.557e-05	C	G		0.017	0.0023	1.093e-13	C	G	Yes
chr10:85651147:A:G	rs7899106	0.026	0.0054	1.874e-06	G	A		0.038	0.005	7.649e-14	G	A	Yes
chr10:86336290:G:C	rs10887578	0.015	0.0025	2.034e-09	C	G		0.012	0.0023	1.658e-07	C	G	Yes
chr10:91273186:C:T	rs2631681	0.009	0.0025	0.0001885	C	T		0.012	0.0023	7.485e-07	C	T	Yes
chr10:97272618:G:A	rs793520	0.009	0.0027	0.0009535	A	G		0.012	0.0025	2.279e-06	A	G	Yes
chr10:98009631:T:C	rs577525	0.016	0.0025	4.932e-10	C	T		0.017	0.0023	2.012e-13	C	T	Yes
chr10:100635683:T:C	rs17094222	0.026	0.0029	1.138e-18	C	T		0.013	0.0027	1.919e-06	C	T	Yes
chr10:100875718:C:A	rs10883553	0.017	0.0025	6.014e-11	A	C		0.011	0.0023	6.788e-06	A	C	Yes
chr10:102224303:C:T	rs7083450	0.015	0.0032	2.505e-06	T	C		0.019	0.003	9.258e-10	T	C	Yes
chr10:102652292:G:A	rs10883759	0.013	0.0025	4.33e-07	G	A		0.013	0.0024	1.345e-07	G	A	Yes
chr10:102925542:C:A	rs12411886	0.036	0.0042	5.996e-18	A	C		0.019	0.004	1.292e-06	A	C	Yes
chr10:103273258:C:T	rs1712517	0.001	0.0025	0.829	T	C		0.005	0.0023	0.04316	C	T	No
chr10:112998590:C:T	rs7903146	0.023	0.0026	3.571e-19	C	T		0.015	0.0024	8.234e-10	C	T	Yes
chr10:116913020:C:A	rs10886017	0.013	0.0027	2.901e-06	A	C		0.017	0.0025	3.891e-11	A	C	Yes
chr10:123460520:G:A	rs845084	0.016	0.0029	3.847e-08	A	G		0.012	0.0026	1.072e-05	A	G	Yes
chr10:124905509:T:C	rs17636031	0.013	0.0027	7.476e-07	C	T		0.017	0.0025	1.415e-11	C	T	Yes
chr11:2213460:A:G	rs10840606	0.012	0.0034	0.0005536	G	A		0.017	0.0031	4.983e-08	G	A	Yes
chr11:8672526:G:C	rs12575252	0.014	0.0024	4.55e-09	G	C		0.022	0.0023	7.152e-22	G	C	Yes
chr11:13272721:C:T	rs900144	0.015	0.0025	5.541e-10	T	C		0.014	0.0023	4.211e-10	T	C	Yes
chr11:17372526:C:G	rs10832778	0.014	0.0024	9.644e-09	G	C		0.012	0.0022	1.565e-07	G	C	Yes
chr11:27658369:C:T	rs6265	0.048	0.003	6.254e-58	C	T		0.037	0.0028	7.952e-40	C	T	Yes
chr11:28607568:G:A	rs11030385	0.009	0.0025	0.0007144	G	A		0.011	0.0023	4.513e-06	G	A	No
chr11:28741774:C:T	rs7948120	0.011	0.0028	7.328e-05	C	T		0.013	0.0026	1.893e-07	C	T	Yes
chr11:29136948:A:T	rs1552717	0.015	0.0036	4.451e-05	A	T		0.014	0.0033	5.108e-05	A	T	Yes
chr11:30222321:G:T	rs1782507	0.016	0.0026	3.735e-09	G	T		0.011	0.0024	3.316e-06	G	T	Yes
chr11:43529866:T:C	rs10838122	0.014	0.0025	3.117e-08	C	T		0.009	0.0023	0.0001758	C	T	No
chr11:43706984:A:T	rs12577642	0.019	0.0027	5.433e-12	T	A		0.023	0.0025	3.135e-20	T	A	Yes
chr11:45684903:C:T	rs10769165	0.005	0.0024	0.03218	C	T		0.005	0.0022	0.01367	C	T	No
chr11:46401136:C:A	rs12574668	0.021	0.0033	2.763e-10	A	C		0.008	0.003	0.0133	A	C	Yes
chr11:46873827:G:A	rs11039014	0.004	0.0027	0.113	G	A		0.004	0.0025	0.09458	A	G	No
chr11:47508395:C:A	rs7124681	0.028	0.0024	5.101e-31	A	C		0.025	0.0022	9.267e-29	A	C	Yes
chr11:48264704:C:T	rs10838852	0.008	0.0025	0.0009183	T	C		0.001	0.0023	0.6058	T	C	No
chr11:49437922:C:T	rs7120873	0.016	0.0039	2.707e-05	T	C		0.018	0.0035	2.228e-07	T	C	Yes
chr11:49973277:C:T	rs10839472	0.006	0.0029	0.05433	T	C		0.001	0.0027	0.6764	T	C	No
chr11:55555831:C:T	rs551137	0.004	0.0033	0.1799	T	C		0.004	0.003	0.2149	T	C	No
chr11:55919112:A:G	rs11231548	0.029	0.009	0.00123	G	A		0.028	0.0082	0.0005839	G	A	No
chr11:56679357:T:C	rs4542429	0.005	0.0029	0.1092	C	T		0.006	0.0026	0.01874	C	T	No
chr11:57206319:C:T	rs1943477	0.021	0.005	1.931e-05	C	T		0.015	0.0047	0.001451	C	T	No
chr11:64315335:C:T	rs11600990	0.013	0.0034	0.0002712	C	T		0.021	0.0031	6.626e-11	C	T	Yes
chr11:65827349:T:C	rs7102454	0.018	0.0026	1.285e-11	C	T		0.017	0.0024	5.114e-12	C	T	Yes
chr11:66119191:C:A	rs524281	0.009	0.0028	0.001533	C	A		0.009	0.0026	0.0004915	C	A	No
chr11:66895260:G:A	rs7122539	0.003	0.0025	0.1644	G	A		0.007	0.0023	0.003178	G	A	No
chr11:69485003:A:G	rs587230	0.014	0.0033	2.172e-05	A	G		0.015	0.0031	4.624e-07	A	G	No
chr11:69667201:G:A	rs1789165	0.011	0.0024	3.402e-06	A	G		0.014	0.0023	3.707e-10	A	G	Yes
chr11:70717181:A:G	rs2440885	0.005	0.0025	0.03924	A	G		0.011	0.0023	7.29e-07	A	G	Yes
chr11:72733538:T:C	rs7123876	0.017	0.0027	3.378e-10	C	T		0.008	0.0025	0.002759	C	T	Yes
chr11:78329213:G:A	rs7117238	0.016	0.0031	2.694e-07	G	A		0.008	0.0029	0.007215	G	A	Yes
chr11:86422374:T:C	rs1452134	0.01	0.0025	0.0001298	C	T		0.008	0.0023	0.0003605	C	T	No
chr11:90233034:A:G	rs10830452	0.015	0.0027	2.909e-08	G	A		0.007	0.0025	0.002719	G	A	Yes
chr11:93487939:G:A	rs2605603	0.007	0.0023	0.001604	G	A		0.013	0.0022	1.396e-09	G	A	Yes
chr11:113363957:T:C	rs719802	0.011	0.0026	1.714e-05	T	C		0.011	0.0023	1.605e-06	T	C	Yes
chr11:115174130:C:A	rs1048932	0.017	0.0024	3.205e-12	C	A		0.018	0.0022	2.523e-16	C	A	Yes
chr11:115752554:A:G	rs12417072	0.008	0.0039	0.03204	G	A		0.016	0.0036	6.461e-06	G	A	Yes
chr11:117397168:A:G	rs573455	0.01	0.0024	9.557e-06	G	A		0.008	0.0022	0.0005143	G	A	Yes
chr11:119043282:C:T	rs1003081	0.011	0.0024	5.261e-06	T	C		0.014	0.0022	6.268e-11	T	C	Yes
chr11:122071804:C:G	rs4936671	0.006	0.0026	0.01795	C	G		0.012	0.0024	4.533e-07	C	G	Yes
chr11:122651667:T:C	rs7941030	0.009	0.0024	0.0004128	C	T		0.013	0.0022	3.014e-09	C	T	Yes
chr11:122894959:C:A	rs3134438	0.01	0.0028	0.0003198	A	C		0.01	0.0025	0.0001221	A	C	Yes
chr11:132087399:T:C	rs1625427	0.014	0.0026	6.379e-08	T	C		0.012	0.0024	2.874e-07	T	C	Yes
chr11:132772064:T:C	rs4936175	0.011	0.0025	1.884e-05	C	T		0.016	0.0023	6.687e-12	C	T	Yes
chr11:133897727:G:T	rs329651	0.014	0.0031	6.883e-06	T	G		0.018	0.0028	1.959e-10	T	G	Yes
chr11:133957838:A:C	rs3802924	0.014	0.0032	1.454e-05	A	C		0.005	0.0029	0.07866	A	C	No
chr11:134731118:T:G	rs12364470	0.017	0.0032	2.02e-07	G	T		0.02	0.003	2.537e-11	G	T	Yes
chr12:830314:G:T	rs11611246	0.025	0.003	7.99e-17	T	G		0.021	0.0027	1.266e-14	T	G	Yes
chr12:2043489:A:C	rs2429150	0.011	0.0025	1.253e-05	C	A		0.009	0.0023	0.0001557	C	A	Yes
chr12:14260997:G:C	rs12422552	0.016	0.0029	3.917e-08	G	C		0.012	0.0026	3.248e-06	G	C	Yes
chr12:17059947:G:A	rs10744146	0.013	0.0025	7.284e-08	G	A		0.01	0.0023	1.182e-05	G	A	Yes
chr12:17207320:A:G	rs10840674	0.009	0.0025	0.0005776	G	A		0.008	0.0024	0.001127	G	A	Yes
chr12:18636073:C:A	rs621042	0.011	0.0025	9.426e-06	C	A		0.01	0.0023	1.337e-05	C	A	Yes
chr12:20320824:C:A	rs7134375	0.006	0.0024	0.01823	A	C		0.008	0.0022	0.0003414	A	C	No
chr12:22914368:C:T	rs2467110	0.007	0.0028	0.0117	C	T		0.011	0.0026	1.132e-05	C	T	Yes
chr12:23907141:G:C	rs10842240	0.026	0.0037	4.564e-12	C	G		0.016	0.0034	5.122e-06	C	G	Yes
chr12:33226505:C:G	rs10772055	0.017	0.0033	3.527e-07	G	C		0.012	0.0031	6.497e-05	G	C	Yes
chr12:37848227:C:T	rs12306932	0.003	0.0024	0.2452	C	T		0.001	0.0022	0.8303	T	C	No
chr12:38135531:A:G	rs17096549	0.016	0.0071	0.02637	A	G		0.009	0.0066	0.1518	A	G	No
chr12:39035000:C:T	rs10876418	0.016	0.0028	1.418e-08	C	T		0.011	0.0026	1.572e-05	C	T	Yes
chr12:39588611:A:G	rs11172702	0.007	0.0046	0.128	A	G		0.014	0.0043	0.0007639	A	G	No
chr12:41487107:A:C	rs2733287	0.015	0.0025	1.782e-09	C	A		0.013	0.0023	1.002e-08	C	A	Yes
chr12:47786725:C:T	rs2240108	0.012	0.0036	0.0009354	C	T		0.012	0.0033	0.0004135	C	T	No
chr12:49594146:G:A	rs7965658	0.005	0.0031	0.134	G	A		0.002	0.0028	0.478	A	G	No
chr12:49853685:G:A	rs7138803	0.031	0.0024	8.847e-37	A	G		0.029	0.0023	9.701e-38	A	G	Yes
chr12:51199833:T:G	rs4077093	0.014	0.0032	7.936e-06	T	G		0.01	0.0029	0.0005916	T	G	Yes
chr12:54259474:G:A	rs4759073	0.016	0.0025	2.107e-10	G	A		0.01	0.0023	4.222e-05	G	A	Yes
chr12:56114625:G:C	rs4759228	0.017	0.0028	1.622e-09	G	C		0.014	0.0026	2.528e-08	G	C	Yes
chr12:60570327:A:G	rs7975187	0.009	0.003	0.001915	G	A		0.017	0.0028	1.222e-09	G	A	Yes
chr12:67811824:A:G	rs1819844	0.015	0.0031	6.929e-07	A	G		0.014	0.0029	6.86e-07	A	G	Yes
chr12:69248535:C:T	rs10878946	0.011	0.0028	0.000114	C	T		0.015	0.0026	6.163e-09	C	T	Yes
chr12:82072018:T:C	rs11115176	0.014	0.0028	4.009e-07	T	C		0.013	0.0026	6.047e-07	T	C	Yes
chr12:89506135:G:C	rs7313924	0.004	0.0026	0.1078	C	G		0.013	0.0024	1.014e-07	C	G	Yes
chr12:90201606:A:C	rs2731222	0.012	0.0028	1.506e-05	A	C		0.013	0.0026	6.559e-07	A	C	Yes
chr12:97192479:C:T	rs10745785	0.009	0.0026	0.0005785	C	T		0.011	0.0024	5.755e-06	C	T	Yes
chr12:99166405:A:G	rs651548	0.013	0.0026	1.18e-06	A	G		0.015	0.0024	5.1e-10	A	G	Yes
chr12:103264318:A:G	rs4764949	0.018	0.0026	1.2e-11	A	G		0.017	0.0024	1.809e-12	A	G	Yes
chr12:108020051:G:A	rs11611496	0.016	0.003	6.925e-08	G	A		0.018	0.0028	6.215e-11	G	A	Yes
chr12:109608893:C:T	rs17608150	0.019	0.0044	1.275e-05	T	C		0.018	0.0041	1.364e-05	T	C	Yes
chr12:110465575:G:C	rs6606686	0.013	0.0025	1.356e-07	G	C		0.018	0.0023	2.502e-14	G	C	Yes
chr12:111331169:A:G	rs6490055	0.002	0.0028	0.4235	G	A		0.009	0.0026	0.0006107	G	A	No
chr12:112333259:T:G	rs10850031	0.004	0.0025	0.09626	G	T		0.008	0.0023	0.000552	G	T	No
chr12:113999903:A:G	rs4766710	0.02	0.005	7.922e-05	A	G		0.023	0.0045	2.472e-07	A	G	Yes
chr12:117141469:T:C	rs884282	0.006	0.0025	0.01134	C	T		0.014	0.0023	2.143e-09	C	T	Yes
chr12:117971835:G:A	rs7973955	0.016	0.0028	3.541e-09	G	A		0.008	0.0026	0.00193	G	A	Yes
chr12:121224163:G:A	rs3887080	0.014	0.0038	0.000391	A	G		0.021	0.0035	3.064e-09	A	G	Yes
chr12:123924955:G:A	rs7133378	0.008	0.0025	0.000911	A	G		0.016	0.0024	1.85e-11	A	G	Yes
chr12:124022084:T:C	rs10773049	0.01	0.0024	1.587e-05	C	T		0.012	0.0022	1.643e-07	C	T	No
chr12:132905331:A:G	rs7968230	0.012	0.0027	5.215e-06	A	G		0.011	0.0024	3.196e-06	A	G	Yes
chr13:27437826:G:A	rs1218822	0.016	0.0025	1.303e-10	A	G		0.015	0.0023	1.354e-10	A	G	Yes
chr13:30459095:C:T	rs1045411	0.015	0.0027	2.365e-08	C	T		0.014	0.0025	2.604e-08	C	T	Yes
chr13:32610151:T:C	rs9595908	0.018	0.0024	1.39e-13	T	C		0.014	0.0023	2.335e-10	T	C	Yes
chr13:35656348:T:C	rs9544915	0.014	0.0036	5.975e-05	T	C		0.012	0.0033	0.0002347	T	C	Yes
chr13:40209186:C:T	rs9603697	0.02	0.0027	1.335e-13	T	C		0.009	0.0024	0.0004127	T	C	Yes
chr13:53528071:G:A	rs12429545	0.034	0.0035	2.033e-21	A	G		0.029	0.0033	1.086e-18	A	G	Yes
chr13:54119995:C:G	rs10467530	0.016	0.0038	2.621e-05	C	G		0.014	0.0035	0.0001236	C	G	Yes
chr13:58604124:G:A	rs9538141	0.018	0.0025	3.682e-13	A	G		0.013	0.0023	3.621e-08	A	G	Yes
chr13:58850977:A:T	rs1333423	0.018	0.0029	1.952e-09	A	T		0.016	0.0027	6.099e-09	A	T	No
chr13:65310059:T:C	rs892261	0.011	0.0025	8.578e-06	C	T		0.01	0.0023	3.355e-05	C	T	Yes
chr13:65631572:A:G	rs9540493	0.012	0.0024	5.23e-07	A	G		0.014	0.0022	1.718e-10	A	G	Yes
chr13:66898581:C:A	rs9571687	0.011	0.0027	5.976e-05	C	A		0.015	0.0024	3.236e-09	C	A	Yes
chr13:77797755:C:T	rs1668633	0.011	0.0025	1.134e-05	T	C		0.008	0.0023	0.0003723	T	C	Yes
chr13:78989614:A:C	rs9530843	0.013	0.0025	2.137e-07	A	C		0.012	0.0023	3.57e-07	A	C	Yes
chr13:96269937:T:C	rs1927790	0.016	0.0024	1.244e-11	C	T		0.014	0.0022	1.27e-09	C	T	Yes
chr13:98468230:T:C	rs7334078	0.015	0.0028	1.482e-07	T	C		0.013	0.0025	2.032e-07	T	C	Yes
chr13:111331897:A:G	rs2479958	0.013	0.0026	2.326e-07	A	G		0.014	0.0024	1.378e-08	A	G	Yes
chr14:25458973:C:A	rs10132280	0.03	0.0026	1.38e-31	C	A		0.015	0.0024	1.424e-10	C	A	Yes
chr14:29267632:C:A	rs12885454	0.02	0.0024	4.16e-16	C	A		0.018	0.0023	2.877e-15	C	A	Yes
chr14:30015516:G:C	rs8016859	0.033	0.0062	1.521e-07	C	G		0.036	0.0058	3.825e-10	C	G	Yes
chr14:32833676:G:T	rs17522122	0.017	0.0024	1.491e-12	T	G		0.017	0.0022	6.455e-14	T	G	Yes
chr14:39631856:A:G	rs1956151	0.013	0.0032	7.436e-05	G	A		0.013	0.0029	7.39e-06	G	A	Yes
chr14:46803220:T:G	rs12587412	0.019	0.0025	2.158e-13	T	G		0.011	0.0023	1.475e-06	T	G	Yes
chr14:61893746:A:G	rs217671	0.017	0.0028	2.201e-09	G	A		0.013	0.0026	2.626e-07	G	A	Yes
chr14:64959498:G:T	rs2412107	0.01	0.003	0.0008489	T	G		0.012	0.0028	1.622e-05	T	G	Yes
chr14:69323038:T:G	rs3902951	0.015	0.0028	4.403e-08	G	T		0.012	0.0026	3.117e-06	G	T	Yes
chr14:77063440:C:T	rs17105272	0.008	0.0027	0.002386	T	C		0.014	0.0025	3.944e-08	T	C	Yes
chr14:79033507:T:C	rs10146527	0.017	0.0025	2.15e-11	T	C		0.009	0.0023	8.369e-05	T	C	Yes
chr14:79437650:G:T	rs2003616	0.003	0.0028	0.2596	T	G		0.008	0.0026	0.001433	T	G	No
chr14:79474040:G:T	rs7144011	0.03	0.0028	1.158e-26	T	G		0.023	0.0027	1.92e-18	T	G	Yes
chr14:87841700:A:G	rs12888545	0.018	0.0029	1.961e-09	G	A		0.011	0.0027	2.784e-05	G	A	Yes
chr14:91045995:T:C	rs1951455	0.014	0.0028	1.812e-07	C	T		0.015	0.0026	3.994e-09	C	T	Yes
chr14:91962066:G:A	rs2160077	0.01	0.0024	1.501e-05	A	G		0.008	0.0022	0.0004553	A	G	Yes
chr14:96792415:A:C	rs10131890	0.018	0.0053	0.0006367	C	A		0.013	0.0048	0.005299	C	A	No
chr14:98160241:G:A	rs17096552	0.01	0.0037	0.01068	G	A		0.019	0.0034	3.265e-08	G	A	Yes
chr14:99205451:G:A	rs3850422	0.015	0.0024	1.431e-10	G	A		0.008	0.0022	0.0001704	G	A	Yes
chr14:100678259:C:T	rs12147845	0.02	0.004	5.929e-07	T	C		0.018	0.0037	8.41e-07	T	C	Yes
chr14:101073047:C:T	rs7147503	0.006	0.0026	0.02201	C	T		0.014	0.0024	1.909e-09	C	T	Yes
chr14:102183114:T:G	rs8016771	0.018	0.0045	5.032e-05	G	T		0.018	0.0041	2.114e-05	G	T	Yes
chr14:102780133:A:G	rs3803286	0.018	0.0026	7.053e-12	A	G		0.017	0.0024	8.286e-13	A	G	Yes
chr15:26794935:T:G	rs4906908	0.008	0.0025	0.001048	G	T		0.011	0.0023	5.481e-07	G	T	Yes
chr15:35534658:T:A	rs7181610	0.019	0.0037	3.477e-07	A	T		0.012	0.0034	0.0004185	A	T	Yes
chr15:36110515:C:A	rs8036040	0.014	0.0025	1.419e-08	A	C		0.007	0.0023	0.001926	A	C	Yes
chr15:41459480:C:T	rs316611	0.013	0.0029	5.134e-06	T	C		0.009	0.0027	0.0007008	T	C	Yes
chr15:46292589:G:T	rs12439798	0.011	0.0025	1.523e-05	T	G		0.014	0.0023	1.529e-09	T	G	Yes
chr15:51456413:A:G	rs3736485	0.011	0.0024	5.226e-06	A	G		0.016	0.0022	3.913e-13	A	G	Yes
chr15:56828791:G:A	rs1657930	0.01	0.003	0.0008264	G	A		0.013	0.0028	3.618e-06	G	A	Yes
chr15:60616108:T:C	rs340025	0.011	0.0024	1.172e-05	C	T		0.014	0.0022	3.815e-10	C	T	Yes
chr15:61153315:T:C	rs8033510	0.008	0.0026	0.003358	T	C		0.014	0.0024	1.125e-08	T	C	Yes
chr15:62023836:C:T	rs12595158	0.044	0.0073	1.529e-09	C	T		0.033	0.0069	1.954e-06	C	T	Yes
chr15:63501039:T:G	rs11635675	0.01	0.0026	0.0001337	T	G		0.013	0.0024	3.662e-07	T	G	Yes
chr15:64557705:G:T	rs6494481	0.006	0.0037	0.1296	T	G		0.011	0.0034	0.0009824	T	G	No
chr15:66449049:C:G	rs11629783	0.014	0.003	3.207e-06	C	G		0.015	0.0027	9.042e-08	C	G	Yes
chr15:67811294:C:T	rs16951319	0.014	0.0036	0.0001765	C	T		0.001	0.0034	0.7017	C	T	No
chr15:67812029:C:T	rs13329567	0.029	0.0028	2.361e-24	C	T		0.031	0.0026	5.048e-33	C	T	Yes
chr15:72801650:C:T	rs7164727	0.018	0.0025	1.684e-13	T	C		0.015	0.0023	3.332e-11	T	C	Yes
chr15:75858624:G:A	rs2593280	0.009	0.0035	0.007937	A	G		0.009	0.0032	0.005523	A	G	No
chr15:76463165:A:G	rs403656	0.006	0.0035	0.07457	A	G		0.012	0.0032	0.0001306	A	G	No
chr15:76571497:C:G	rs2459359	0.014	0.0058	0.01878	C	G		0.006	0.0052	0.2774	C	G	No
chr15:76914936:T:G	rs4886506	0.003	0.0027	0.312	G	T		0.003	0.0025	0.2948	T	G	No
chr15:77507315:A:G	rs4886869	0.01	0.0026	0.0001568	G	A		0.01	0.0024	1.764e-05	G	A	No
chr15:77622940:T:G	rs8024932	0.001	0.004	0.8267	T	G		0.01	0.0036	0.006319	T	G	No
chr15:77720276:C:T	rs11855853	0.015	0.0029	2.74e-07	C	T		0.017	0.0026	8.508e-11	C	T	Yes
chr15:77825343:T:C	rs6495252	0.007	0.0026	0.007489	T	C		0.01	0.0024	1.159e-05	T	C	No
chr15:79140017:A:G	rs12595749	0.015	0.0025	9.874e-09	A	G		0.013	0.0023	1.307e-08	A	G	Yes
chr15:80766311:A:G	rs12593036	0.014	0.0027	3.707e-07	A	G		0.015	0.0025	6.645e-10	A	G	Yes
chr15:82978731:T:A	rs12902742	0.008	0.0045	0.08792	A	T		0.018	0.0041	9.504e-06	A	T	No
chr15:83911404:G:A	rs11259933	0.01	0.0025	5.469e-05	G	A		0.004	0.0023	0.1013	G	A	No
chr15:89384958:T:G	rs150353	0.008	0.0025	0.001474	G	T		0.008	0.0023	0.0003327	G	T	No
chr15:92027691:C:G	rs12101393	0.011	0.0031	0.0004364	C	G		0.014	0.0028	2.417e-07	C	G	Yes
chr15:94728175:T:C	rs7181498	0.016	0.0026	1.851e-09	T	C		0.016	0.0024	1.781e-11	T	C	Yes
chr16:337867:C:T	rs11866815	0.013	0.0027	1.094e-06	C	T		0.018	0.0025	1.251e-12	C	T	Yes
chr16:3549655:G:A	rs12448257	0.019	0.0029	1.166e-10	A	G		0.015	0.0027	3.131e-08	A	G	Yes
chr16:3965728:C:T	rs879620	0.021	0.0026	3.105e-16	T	C		0.025	0.0023	5.449e-26	T	C	Yes
chr16:6459008:A:T	rs2534760	0.007	0.0027	0.01048	T	A		0.009	0.0025	0.000344	T	A	No
chr16:9630893:A:G	rs977540	0.016	0.0027	3.267e-09	A	G		0.012	0.0025	1.271e-06	A	G	Yes
chr16:15035602:A:G	rs4985155	0.015	0.0025	4.74e-10	A	G		0.006	0.0023	0.01087	A	G	Yes
chr16:19924067:G:A	rs12446632	0.034	0.0034	4.291e-23	G	A		0.038	0.0032	3.013e-32	G	A	Yes
chr16:20039144:C:G	rs868554	0.017	0.003	1.104e-08	G	C		0.02	0.0027	2.64e-13	G	C	Yes
chr16:20243801:T:C	rs11074446	0.024	0.0035	9.665e-12	T	C		0.021	0.0032	1.247e-10	T	C	No
chr16:20364029:T:G	rs9931967	0.011	0.0025	1.086e-05	T	G		0.019	0.0023	2.405e-16	T	G	Yes
chr16:23821750:C:A	rs9927848	0.009	0.0028	0.0009241	C	A		0.01	0.0026	7.236e-05	C	A	Yes
chr16:24567137:T:C	rs7195386	0.012	0.0025	8.797e-07	T	C		0.014	0.0023	2.554e-09	T	C	Yes
chr16:24792299:A:G	rs1862451	0.012	0.0028	1.312e-05	A	G		0.016	0.0026	4.12e-10	A	G	No
chr16:28846324:A:G	rs7187776	0.031	0.0024	2.838e-38	G	A		0.026	0.0022	7.409e-31	G	A	Yes
chr16:29983601:C:T	rs3814883	0.021	0.0025	1.97e-17	T	C		0.023	0.0023	5.634e-24	T	C	Yes
chr16:31130672:C:T	rs1549293	0.015	0.0024	4.611e-10	C	T		0.026	0.0023	1.535e-30	C	T	Yes
chr16:49028679:C:A	rs2080454	0.015	0.0024	1.238e-09	C	A		0.01	0.0023	4.533e-06	C	A	Yes
chr16:50952397:G:A	rs1564981	0.007	0.0023	0.00165	A	G		0.009	0.0022	5.436e-05	A	G	No
chr16:51892598:C:T	rs17795934	0.013	0.0025	3.751e-07	C	T		0.006	0.0024	0.02081	C	T	Yes
chr16:52514125:A:G	rs12443621	0.008	0.0025	0.002446	G	A		0.01	0.0023	5.838e-06	G	A	Yes
chr16:53736666:A:T	rs16952479	0.024	0.0059	7.344e-05	T	A		0.014	0.0055	0.01404	T	A	No
chr16:53764611:G:A	rs8047395	0.069	0.0024	1e-182	A	G		0.057	0.0022	3.93e-144	A	G	Yes
chr16:53771432:C:G	rs11075986	0.029	0.0043	2.19e-11	C	G		0.031	0.004	3.279e-15	C	G	No
chr16:53791326:A:G	rs9931164	0.023	0.0086	0.008912	A	G		0.025	0.008	0.001629	A	G	No
chr16:54119187:A:T	rs2075205	0.01	0.0025	5.208e-05	A	T		0.012	0.0023	1.02e-07	A	T	Yes
chr16:54200580:T:G	rs907011	0.011	0.0028	9.628e-05	T	G		0.006	0.0026	0.01568	T	G	No
chr16:56455431:A:C	rs12448738	0.015	0.0037	2.951e-05	C	A		0.015	0.0033	3.733e-06	C	A	Yes
chr16:62769937:C:T	rs11075489	0.012	0.0025	1.32e-06	C	T		0.011	0.0023	1.182e-06	C	T	Yes
chr16:67256252:T:C	rs9931407	0.001	0.0064	0.9422	T	C		0	0.0059	0.986	T	C	No
chr16:67282697:G:A	rs7200919	0.009	0.0024	0.0002153	A	G		0.009	0.0022	2.575e-05	A	G	Yes
chr16:68348075:A:G	rs2307022	0.015	0.0025	2.665e-09	A	G		0.012	0.0023	1.916e-07	A	G	Yes
chr16:69140238:C:T	rs10500548	0.016	0.0052	0.0016	T	C		0.018	0.0047	0.0002094	T	C	No
chr16:69522812:C:T	rs889398	0.021	0.0024	1.535e-18	C	T		0.019	0.0022	1.921e-17	C	T	Yes
chr16:70480925:A:C	rs7919	0.016	0.0025	7.09e-11	C	A		0.015	0.0023	1.621e-10	C	A	Yes
chr16:71865683:G:A	rs11642001	0.014	0.003	3.714e-06	G	A		0.013	0.0028	5.771e-06	G	A	Yes
chr16:72962263:G:A	rs756717	0.014	0.0024	8.616e-09	G	A		0.013	0.0023	4.692e-09	G	A	Yes
chr16:76745715:A:G	rs6564360	0.011	0.0032	0.0006476	G	A		0.015	0.0029	7.132e-07	G	A	Yes
chr16:80718396:C:T	rs8046061	0.008	0.0025	0.002139	T	C		0.006	0.0023	0.009516	T	C	No
chr16:82404732:G:C	rs12922346	0.012	0.0029	1.686e-05	C	G		0.014	0.0027	3.649e-07	C	G	Yes
chr16:82616779:G:C	rs4783241	0.011	0.0025	2.44e-05	G	C		0.009	0.0023	7.705e-05	G	C	No
chr16:82839023:C:G	rs7206608	0.015	0.0027	1.853e-08	G	C		0.012	0.0025	4.805e-07	G	C	Yes
chr17:1943537:C:A	rs4516268	0.02	0.003	8.39e-11	C	A		0.022	0.0028	2.4e-15	C	A	Yes
chr17:2232771:T:G	rs7217226	0.016	0.0025	2.574e-11	G	T		0.01	0.0023	6.279e-06	G	T	Yes
chr17:5379957:A:G	rs1000940	0.017	0.0026	1.493e-10	G	A		0.016	0.0024	2.335e-11	G	A	Yes
chr17:5509041:C:T	rs8079034	0.009	0.0032	0.005502	T	C		0.012	0.0029	4.435e-05	T	C	No
chr17:16040596:T:C	rs1075901	0.01	0.0023	4.572e-05	C	T		0.014	0.0022	4.356e-11	C	T	Yes
chr17:21358248:C:T	rs4986044	0.018	0.0024	1.45e-14	C	T		0.017	0.0022	2.201e-15	C	T	Yes
chr17:29747545:T:G	rs1038088	0.012	0.0023	8.261e-07	G	T		0.012	0.0022	4.146e-08	G	T	Yes
chr17:33133881:C:T	rs7211567	0.015	0.003	6.307e-07	C	T		0.014	0.0028	3.436e-07	C	T	Yes
chr17:33420611:A:G	rs12453418	0.008	0.0026	0.002865	G	A		0.008	0.0024	0.001498	G	A	No
chr17:36586165:G:A	rs1106908	0.017	0.0023	1.454e-13	G	A		0.016	0.0022	1.441e-12	G	A	Yes
chr17:36701440:G:A	rs4796243	0.014	0.0027	5.043e-07	G	A		0.011	0.0025	1.321e-05	G	A	No
chr17:41417461:A:G	rs16966801	0.015	0.0031	3.584e-06	G	A		0.011	0.0029	0.0002321	G	A	Yes
chr17:44857691:T:C	rs8069296	0.011	0.0029	0.000271	C	T		0.009	0.0027	0.001121	C	T	No
chr17:47974545:G:A	rs886444	0.007	0.0024	0.003074	G	A		0.013	0.0022	2.954e-09	G	A	No
chr17:48174984:T:C	rs208015	0.037	0.0049	8.718e-14	T	C		0.035	0.0045	1.215e-14	T	C	Yes
chr17:48592068:C:T	rs9299	0.015	0.0026	1.893e-08	T	C		0.011	0.0024	8.009e-06	T	C	Yes
chr17:49013423:C:T	rs11079849	0.017	0.0027	7.494e-10	C	T		0.019	0.0025	7.327e-15	C	T	Yes
chr17:57258794:G:A	rs8071182	0.015	0.0032	1.879e-06	A	G		0.012	0.003	7.635e-05	A	G	Yes
chr17:63651521:C:A	rs8075273	0.012	0.0026	4.446e-06	C	A		0.016	0.0024	5.559e-11	C	A	Yes
chr17:67698239:A:G	rs2537847	0.015	0.003	4.091e-07	G	A		0.006	0.0027	0.03122	G	A	No
chr17:67873957:C:T	rs12602912	0.015	0.0029	1.868e-07	T	C		0.018	0.0027	7.158e-11	T	C	Yes
chr17:73758406:C:T	rs2619976	0.003	0.0026	0.181	T	C		0.015	0.0024	6.174e-10	T	C	Yes
chr17:75763471:G:A	rs7209235	0.015	0.0028	1.084e-07	G	A		0.01	0.0026	4.813e-05	G	A	Yes
chr17:77999748:C:T	rs8081039	0.021	0.0055	0.0001499	T	C		0.023	0.005	4.046e-06	T	C	Yes
chr17:79823090:G:C	rs1285245	0.017	0.0026	4.708e-11	G	C		0.006	0.0024	0.00877	G	C	Yes
chr17:80637924:A:G	rs12939549	0.02	0.0023	1.287e-17	A	G		0.017	0.0022	3.283e-15	A	G	Yes
chr17:80666710:C:T	rs4889782	0.015	0.0026	3.266e-09	C	T		0.013	0.0024	9.163e-08	C	T	Yes
chr17:81107924:G:C	rs4969387	0.012	0.0029	8.053e-05	G	C		0.015	0.0027	6.897e-09	G	C	Yes
chr17:81228529:G:C	rs1048775	0.007	0.0025	0.003376	C	G		0.006	0.0023	0.008684	C	G	No
chr17:82094197:A:G	rs9905991	0.006	0.0025	0.01783	A	G		0.013	0.0023	9.796e-09	A	G	Yes
chr18:1839563:A:G	rs8097544	0.018	0.0036	3.01e-07	G	A		0.022	0.0032	1.22e-11	G	A	Yes
chr18:6873955:G:A	rs1241986	0.007	0.0035	0.03378	G	A		0.013	0.0032	2.998e-05	G	A	Yes
chr18:23537034:A:G	rs12964689	0.022	0.0025	4.72e-19	A	G		0.02	0.0023	1.503e-18	A	G	Yes
chr18:25598784:G:A	rs273697	0.013	0.0025	5.209e-07	G	A		0.006	0.0023	0.01175	G	A	Yes
chr18:33671312:G:A	rs1941697	0.011	0.0025	6.571e-06	A	G		0.012	0.0023	1.845e-07	A	G	Yes
chr18:38602476:C:T	rs1365466	0.016	0.0027	3.576e-09	C	T		0.01	0.0025	0.0001154	C	T	Yes
chr18:39523586:T:G	rs1791253	0.014	0.0049	0.003843	T	G		0.015	0.0044	0.0005396	T	G	No
chr18:43412733:G:T	rs555267	0.014	0.0025	5.214e-08	T	G		0.013	0.0023	7.054e-09	T	G	Yes
chr18:45018498:G:A	rs954018	0.013	0.0025	6.474e-07	G	A		0.012	0.0024	1.527e-07	G	A	Yes
chr18:45370664:C:T	rs10438964	0.016	0.0028	3.337e-08	C	T		0.011	0.0026	3.546e-05	C	T	Yes
chr18:48394843:G:A	rs7239114	0.007	0.0024	0.002707	A	G		0.016	0.0022	3.897e-12	A	G	Yes
chr18:53951656:A:C	rs1498139	0.012	0.0029	3.436e-05	A	C		0.008	0.0026	0.002906	A	C	Yes
chr18:54812256:A:G	rs8092503	0.018	0.0028	1.283e-10	G	A		0.015	0.0026	7.698e-09	G	A	Yes
chr18:55668281:T:A	rs11659764	0.02	0.0057	0.000358	T	A		0.032	0.0052	1.861e-09	T	A	Yes
chr18:59216087:T:G	rs7243357	0.025	0.0031	5.308e-16	T	G		0.015	0.0029	8.72e-08	T	G	Yes
chr18:60010062:A:G	rs2000746	0.019	0.0029	9.818e-11	A	G		0.017	0.0027	1.082e-10	A	G	No
chr18:60171168:G:A	rs663129	0.053	0.0028	2.655e-81	A	G		0.055	0.0026	7.09e-103	A	G	Yes
chr18:60185823:A:C	rs9961813	0.009	0.0043	0.03411	A	C		0.016	0.004	6.685e-05	A	C	No
chr18:60210922:G:A	rs8094523	0.028	0.0045	6.881e-10	G	A		0.036	0.0042	9.327e-18	G	A	Yes
chr18:60302011:G:A	rs9675376	0.037	0.0026	2.171e-44	A	G		0.033	0.0024	1.336e-42	A	G	No
chr18:60372043:C:T	rs2229616	0.109	0.0086	2.252e-36	C	T		0.102	0.008	2.794e-37	C	T	Yes
chr18:60704333:C:A	rs8087550	0.002	0.0025	0.3977	A	C		0.004	0.0023	0.08104	C	A	No
chr18:63072017:T:C	rs9951893	0.012	0.0025	3.47e-06	C	T		0.011	0.0023	1.798e-06	C	T	Yes
chr18:65630436:A:G	rs2012927	0.014	0.0025	1.414e-08	A	G		0.014	0.0023	1.219e-09	A	G	Yes
chr18:71557242:T:A	rs8089514	0.015	0.0026	3.012e-08	A	T		0.009	0.0024	0.0001568	A	T	Yes
chr18:75786573:A:C	rs11150911	0.012	0.0026	1.586e-06	A	C		0.012	0.0024	2.958e-07	A	C	Yes
chr18:78982544:G:C	rs1787267	0.033	0.0052	2.49e-10	G	C		0.017	0.0047	0.0003062	G	C	Yes
chr19:4060709:C:G	rs895330	0.023	0.0032	1.046e-12	C	G		0.018	0.0029	6.645e-10	C	G	Yes
chr19:12883326:T:C	rs12609744	0.01	0.0027	0.0003245	C	T		0.012	0.0025	4.19e-06	C	T	Yes
chr19:18104437:A:G	rs273504	0.016	0.0026	2.883e-10	G	A		0.015	0.0023	1.27e-10	G	A	No
chr19:18344015:A:G	rs17724992	0.017	0.0027	6.592e-11	A	G		0.017	0.0025	6.654e-12	A	G	Yes
chr19:18709498:C:A	rs757318	0.015	0.0023	7.656e-11	C	A		0.02	0.0022	2.738e-20	C	A	Yes
chr19:19267862:A:G	rs998732	0.017	0.0032	2.493e-07	A	G		0.017	0.003	4.184e-08	A	G	Yes
chr19:19678719:A:G	rs2304130	0.015	0.0042	0.0004354	A	G		0.018	0.0039	4.816e-06	A	G	Yes
chr19:29805946:T:C	rs8102137	0.018	0.0027	2.541e-11	C	T		0.019	0.0025	2.622e-14	C	T	Yes
chr19:30192972:T:C	rs2866816	0.007	0.0028	0.01263	T	C		0.017	0.0026	7.249e-11	T	C	Yes
chr19:30525289:A:G	rs11668301	0.024	0.0035	1.059e-11	A	G		0.016	0.0032	5.854e-07	A	G	Yes
chr19:33472860:C:T	rs10408013	0.005	0.0026	0.07643	T	C		0.015	0.0024	3.341e-10	T	C	Yes
chr19:33820576:T:C	rs29938	0.017	0.0025	1.308e-11	C	T		0.015	0.0023	9.074e-11	C	T	Yes
chr19:44892362:A:G	rs2075650	0.022	0.0034	1.151e-10	A	G		0.026	0.0031	8.454e-17	A	G	Yes
chr19:45676926:C:T	rs11672660	0.036	0.003	2.368e-33	C	T		0.032	0.0028	5.932e-31	C	T	Yes
chr19:47065746:G:A	rs3810291	0.029	0.0025	1.441e-29	A	G		0.025	0.0024	1.953e-26	A	G	Yes
chr20:1429938:C:T	rs1884389	0.006	0.0025	0.0144	C	T		0.014	0.0023	1.201e-09	C	T	Yes
chr20:3045423:T:A	rs676749	0.011	0.0025	1.78e-05	T	A		0.008	0.0023	0.0002835	T	A	Yes
chr20:6632185:A:G	rs1884897	0.021	0.0024	2.028e-17	G	A		0.017	0.0023	9.056e-14	G	A	Yes
chr20:15119170:T:C	rs1040881	0.011	0.0027	7.862e-05	T	C		0.008	0.0025	0.0009827	T	C	Yes
chr20:15820955:T:C	rs12480713	0.008	0.0026	0.002767	T	C		0.006	0.0024	0.02098	T	C	No
chr20:15838850:A:G	rs8123881	0.019	0.0034	2.534e-08	G	A		0.017	0.0032	7.941e-08	G	A	Yes
chr20:16583565:C:A	rs4814512	0.014	0.003	6.106e-06	A	C		0.013	0.0028	1.627e-06	A	C	Yes
chr20:25078806:C:T	rs6138482	0.015	0.0029	6.891e-07	T	C		0.015	0.0027	1.082e-07	T	C	Yes
chr20:25990691:A:C	rs2386802	0.001	0.0026	0.8627	A	C		0.007	0.0024	0.002464	C	A	No
chr20:32197790:A:T	rs6121381	0.018	0.0034	3.994e-07	T	A		0.009	0.0032	0.006296	T	A	Yes
chr20:32510074:T:C	rs293566	0.005	0.0026	0.05468	C	T		0.002	0.0024	0.4643	C	T	No
chr20:33955008:A:G	rs13041173	0.009	0.0027	0.0003775	G	A		0.011	0.0024	6.628e-06	G	A	Yes
chr20:34018493:T:G	rs17091470	0.005	0.0047	0.2951	T	G		0.003	0.0043	0.4607	T	G	No
chr20:35006423:G:T	rs6060151	0.001	0.0026	0.7285	T	G		0.003	0.0024	0.2273	T	G	No
chr20:35007722:T:C	rs13045538	0.023	0.0078	0.003812	C	T		0.002	0.007	0.8157	T	C	No
chr20:35437976:G:A	rs143384	0.002	0.0024	0.5078	A	G		0.001	0.0022	0.5637	G	A	No
chr20:35832101:A:T	rs6088943	0.0003	0.0054	0.9486	A	T		0.019	0.0049	0.0001382	A	T	No
chr20:36390009:T:C	rs2425241	0.023	0.0049	2.124e-06	C	T		0.013	0.0045	0.003214	C	T	Yes
chr20:43358752:G:A	rs2143253	0.013	0.0037	0.0002749	G	A		0.018	0.0034	4.262e-08	G	A	Yes
chr20:46285495:A:G	rs2425857	0.012	0.0025	2.676e-06	A	G		0.012	0.0023	6.42e-07	A	G	Yes
chr20:48879023:C:T	rs6019482	0.019	0.0034	1.827e-08	C	T		0.017	0.0031	1.128e-07	C	T	Yes
chr20:52490751:C:T	rs17806379	0.022	0.0033	3.623e-11	C	T		0.029	0.003	4.349e-22	C	T	Yes
chr20:54836787:A:G	rs1512065	0.013	0.003	2.928e-05	A	G		0.013	0.0028	3.548e-06	A	G	Yes
chr20:55582439:A:G	rs559267	0.014	0.0025	1.702e-08	G	A		0.008	0.0023	0.0004679	G	A	Yes
chr20:62899563:T:A	rs6011457	0.009	0.0025	0.0003626	T	A		0.012	0.0023	1.37e-07	T	A	Yes
chr20:63495768:T:C	rs310618	0.008	0.0026	0.003929	C	T		0.014	0.0024	2.728e-08	C	T	Yes
chr20:63749189:T:C	rs12625413	0.007	0.0027	0.01202	C	T		0.01	0.0024	7.014e-05	C	T	No
chr20:63890962:A:G	rs8567	0.01	0.0024	2.185e-05	G	A		0.008	0.0022	0.0002861	G	A	Yes
chr21:32781019:C:G	rs9979651	0.017	0.0049	0.0008196	G	C		0.016	0.0045	0.000588	G	C	No
chr21:37866307:A:G	rs762147	0.011	0.0028	4.96e-05	G	A		0.01	0.0026	0.0001906	G	A	Yes
chr21:38937512:C:G	rs13047416	0.016	0.0026	9.844e-10	C	G		0.015	0.0024	1.411e-10	C	G	Yes
chr21:39255094:A:C	rs2836961	0.011	0.0024	7.904e-06	C	A		0.01	0.0023	2.536e-05	C	A	Yes
chr21:41281640:T:C	rs2838006	0.013	0.0026	9.951e-07	C	T		0.015	0.0024	1.865e-09	C	T	Yes
chr21:45150981:A:C	rs427943	0.018	0.0025	2.19e-12	C	A		0.018	0.0023	1.369e-14	C	A	Yes
chr22:40208941:T:G	rs4820408	0.017	0.0024	7.742e-12	T	G		0.014	0.0022	1.411e-09	T	G	Yes
chr22:48479887:C:T	rs9615905	0.009	0.0025	0.0005379	T	C		0.014	0.0023	1.164e-09	T	C	Yes
BMI=Body mass index, EA=effect allele, GS=genetic score, OA=other allele, SE=standard error, SNP=single nucleotide polymorphism

## Sheet: Data item 3
Data item 3. List of variants included in the trans-ancestry diabetes-GS and their overlap with variants from the trans-ancestry BMI-GS.
CHR:POS	rsID	EA	OA	beta	SE	P	SNPs in the diabetes-GS correlated with SNPs from the trans-ancestry BMI-GS with R2≥0.8
							CHR:POS in BMI-GS	R2	population
chr1:102748718	rs6577334	A	G	0.015	0.0026	3.7035e-09
chr1:107340421	rs12066815	G	A	0.02	0.0036	1.27409e-08
chr1:109928142	rs333947	A	G	0.029	0.0041	8.16512e-13
chr1:111775862	rs12033257	A	G	0.022	0.0031	1.03662e-11
chr1:116990168	rs1127215	C	T	0.038	0.0031	1.60263e-38
chr1:117368060	rs1146297	A	G	0.019	0.0036	8.18115e-10
chr1:117600895	rs320369	A	G	0.033	0.0036	6.40627e-22
chr1:119931555	rs2493389	T	C	0.058	0.0051	2.22524e-36
chr1:147250829	rs59689207	A	G	0.036	0.0046	3.36621e-15
chr1:147629554	rs80296758	T	C	0.093	0.0168	8.32724e-09
chr1:150712010	rs116279971	T	C	0.144	0.0199	5.65591e-16
chr1:151027707	rs35550545	A	G	0.036	0.0046	5.98469e-14
chr1:151387002	rs4971038	G	A	0.006	0.0031	7.09936e-09
chr1:154319844	rs1685635	A	G	0.027	0.0026	2.19923e-17
chr1:155304078	rs4971072	G	A	0.019	0.0031	2.26851e-09
chr1:15723975	rs12746673	C	A	0.033	0.0041	4.75037e-17
chr1:15993462	rs10927878	C	T	0.02	0.0036	4.18149e-08
chr1:172390640	rs2227199	A	G	0.024	0.0031	1.03225e-11
chr1:177919890	rs539515	C	A	0.043	0.0036	4.69958e-32
chr1:179279817	rs2816177	G	A	0.022	0.0031	3.11577e-12
chr1:183035199	rs4129858	G	A	0.018	0.0026	2.25451e-08
chr1:198482006	rs12025652	G	A	0.029	0.0046	2.23437e-09
chr1:200228410	rs12128213	A	G	0.023	0.0036	2.4772e-09
chr1:203549745	rs13303359	A	C	0.023	0.0031	1.2108e-11
chr1:204570163	rs6689629	A	G	0.03	0.0041	3.97087e-15
chr1:205055445	rs4950978	T	C	0.03	0.0036	7.19153e-22
chr1:205770138	rs708723	C	T	0.024	0.0031	1.26687e-15
chr1:206442751	rs11120291	G	A	0.025	0.0036	1.27882e-13
chr1:210188006	rs77570671	A	C	0.029	0.0041	1.06289e-10
chr1:212219611	rs6540733	T	C	0.013	0.0036	4.94301e-08
chr1:212987484	rs3123307	A	G	0.019	0.0036	2.85978e-08
chr1:213541038	rs11120157	G	A	0.022	0.0036	5.24191e-11
chr1:213985913	rs340874	C	T	0.053	0.0031	1.14981e-70
chr1:219569195	rs1415287	C	T	0.041	0.0036	1.48306e-34
chr1:2258038	rs12138597	T	C	0.02	0.0031	8.3438e-10
chr1:227211513	rs12068632	C	T	0.015	0.0031	1.88571e-09
chr1:229537208	rs348330	G	A	0.046	0.0031	8.27451e-44
chr1:24045018	rs12119086	G	A	0.034	0.0066	1.87218e-08
chr1:26112442	rs61776586	T	C	0.031	0.0046	1.79387e-11
chr1:32837513	rs139751114	C	T	0.019	0.0046	8.93011e-13
chr1:36292460	rs11576244	T	C	0.024	0.0036	4.5905e-11
chr1:39570256	rs3768321	T	G	0.068	0.0041	4.87004e-62
chr1:40237572	rs35042446	A	G	0.064	0.0112	4.08416e-08
chr1:45782973	rs4626927	T	C	0.027	0.0031	1.0612e-18
chr1:47236696	rs2008713	T	C	0.019	0.0036	8.18696e-09	chr1:47210561	0.8732	EAS
chr1:50757591	rs12063943	T	C	0.069	0.0056	2.62407e-39
chr1:62114219	rs12140153	G	T	0.048	0.0066	1.08616e-13
chr1:63641613	rs2269247	C	T	0.036	0.0036	1.03894e-23
chr1:65197298	rs10789175	G	A	0.022	0.0031	2.07668e-10
chr1:65523023	rs1571151	G	A	0.035	0.0051	2.072e-12	chr1:65513597	0.9847	EAS
chr1:72349100	rs2815749	G	A	0.034	0.0041	1.34409e-15
chr1:82000094	rs4970658	A	G	0.023	0.0036	8.64321e-09
chr1:83861531	rs6692233	A	G	0.021	0.0031	4.73192e-10
chr1:92750161	rs6604014	T	C	0.018	0.0036	1.15608e-10
chr1:95497617	rs11165431	G	A	0.019	0.0031	1.89989e-08
chr1:96432746	rs12757257	A	G	0.021	0.0031	3.67616e-08
chr1:98421040	rs1410467	C	T	0.022	0.0041	1.50627e-11
chr10:100152307	rs2862954	T	C	0.023	0.0031	1.35129e-13
chr10:100660841	rs61607357	G	T	0.022	0.0026	1.30497e-12	chr10:100660414	0.9802	EAS
chr10:101233892	rs625039	A	G	0.022	0.0036	1.59568e-08
chr10:103273985	rs3123794	A	G	0.02	0.0031	2.20174e-12
chr10:110862079	rs7067540	C	T	0.032	0.0031	2.85579e-23
chr10:112943576	rs149911199	G	A	0.093	0.0153	7.50501e-10
chr10:112976911	rs114322470	T	G	0.167	0.0128	8.34878e-51
chr10:112998590	rs7903146	T	C	0.268	0.0046	0	chr10:112995025	1	EAS
chr10:113070010	rs11196216	C	T	0.048	0.0046	4.36365e-34
chr10:114033028	rs740746	G	A	0.018	0.0031	7.77989e-09
chr10:117824534	rs10787798	C	T	0.012	0.0036	1.61566e-08
chr10:119815023	rs12269193	A	G	0.034	0.0041	8.73674e-15
chr10:121169979	rs10886863	C	T	0.054	0.0051	2.9367e-32
chr10:122397530	rs2421021	A	G	0.034	0.0031	1.45157e-32
chr10:12265895	rs11257655	T	C	0.093	0.0036	1.1886e-179
chr10:123476231	rs7914985	A	G	0.014	0.0031	4.87975e-09
chr10:12348117	rs2997064	C	T	0.032	0.0071	2.26824e-08
chr10:13526857	rs11258435	C	T	0.025	0.0031	5.71927e-14
chr10:23289248	rs117414485	T	C	0.101	0.0153	2.02321e-11
chr10:26204863	rs11819063	T	G	0.027	0.0036	7.84579e-13
chr10:28914138	rs35575195	A	C	0.027	0.0046	1.14609e-10
chr10:33711784	rs75888368	A	G	0.03	0.0051	3.80389e-08	chr10:33725507	0.916	EAS
chr10:48162047	rs2438988	G	A	0.02	0.0031	1.57743e-10
chr10:50849248	rs12570156	T	C	0.015	0.0031	1.03886e-08
chr10:61965028	rs76804656	C	T	0.05	0.0061	1.65673e-16
chr10:63190350	rs59050225	C	T	0.062	0.0061	9.06822e-22
chr10:68618382	rs2664419	C	A	0.028	0.0026	3.82232e-18
chr10:69561523	rs177045	G	A	0.035	0.0036	4.71388e-38
chr10:69696555	rs2395023	T	C	0.02	0.0031	1.185e-08
chr10:70839410	rs1683935	C	T	0.023	0.0041	2.21742e-10
chr10:75887349	rs7099048	A	G	0.019	0.0031	5.47121e-09
chr10:78687790	rs3844124	T	G	0.046	0.0071	9.54703e-09
chr10:79187681	rs697239	T	C	0.054	0.0031	1.4899e-78
chr10:87961655	rs926091	T	C	0.035	0.0041	7.99607e-20
chr10:89683526	rs34379399	T	C	0.023	0.0036	8.59976e-09
chr10:92395742	rs2259049	C	T	0.036	0.0036	9.4712e-33
chr10:92704188	rs1977833	G	A	0.093	0.0036	2.97702e-223
chr11:103150242	rs634366	C	T	0.024	0.0031	2.45458e-11
chr11:113042331	rs10891494	C	A	0.026	0.0041	9.36651e-09
chr11:116809702	rs6589571	T	C	0.022	0.0041	1.71251e-10
chr11:117822540	rs529623	T	C	0.028	0.0031	2.59011e-18
chr11:119071928	rs1614264	C	A	0.021	0.0031	6.01248e-13	chr11:119070886	0.93 / 0.89	EUR / EAS
chr11:128365357	rs7104712	C	A	0.034	0.0036	6.82114e-25
chr11:128520896	rs3935795	T	C	0.037	0.0061	3.59469e-09
chr11:13298347	rs7949336	A	G	0.018	0.0031	1.27249e-12
chr11:14649850	rs118115876	A	G	0.129	0.0138	1.90495e-24
chr11:1675619	rs2334499	T	C	0.018	0.0036	4.24463e-15
chr11:17387083	rs5215	C	T	0.067	0.0031	1.39798e-107	chr11:17384070	0.93 / 0.97	EUR / EAS
chr11:20930691	rs16907058	A	G	0.042	0.0071	1.43741e-08
chr11:2176056	rs4929965	A	G	0.069	0.0036	2.63682e-99
chr11:2476271	rs718579	T	C	0.023	0.0031	2.02514e-16
chr11:2557933	rs2283164	A	G	0.077	0.0071	3.10717e-30
chr11:27668852	rs112220894	C	T	0.03	0.0031	2.23779e-18	chr11:27706555	0.8859	EUR
chr11:2837316	rs2237897	C	T	0.23	0.0061	0
chr11:2840929	rs4930013	C	A	0.013	0.0036	1.51815e-12
chr11:28485842	rs4923542	G	T	0.021	0.0031	4.12302e-13
chr11:30319178	rs2786257	G	A	0.022	0.0036	1.52315e-09
chr11:30586586	rs11031140	A	G	0.031	0.0041	5.33943e-15
chr11:32419831	rs7115190	T	C	0.025	0.0031	1.27175e-12
chr11:32906232	rs145678014	G	T	0.09	0.0097	5.3925e-21
chr11:35412165	rs58090211	C	A	0.044	0.0066	2.87571e-11
chr11:43854885	rs3736505	G	A	0.026	0.0031	1.69568e-15
chr11:45837033	rs12419690	G	A	0.03	0.0031	2.86762e-20
chr11:46955609	rs71474196	C	T	0.037	0.0061	1.734e-10
chr11:47790381	rs2125838	A	G	0.02	0.0031	4.12977e-20
chr11:49455714	rs6485981	T	C	0.038	0.0046	1.77267e-18
chr11:55743130	rs11230823	T	C	0.03	0.0041	2.88382e-12
chr11:61478142	rs2943800	G	T	0.034	0.0046	1.23697e-12
chr11:61798436	rs174541	T	C	0.028	0.0031	1.20733e-15
chr11:64263769	rs35169799	T	C	0.048	0.0071	2.02409e-10
chr11:65558683	rs12789028	A	G	0.043	0.0041	5.08233e-27
chr11:65809332	rs72924707	T	C	0.066	0.0117	1.69335e-09
chr11:66293067	rs3814738	T	G	0.027	0.0041	1.51202e-11
chr11:69063239	rs3750971	A	G	0.027	0.0031	1.91666e-15
chr11:69648505	rs3918298	G	A	0.089	0.0082	2.72772e-37
chr11:72749353	rs77464186	A	C	0.086	0.0051	6.3897e-88
chr11:74834333	rs512780	T	G	0.021	0.0031	3.70247e-09
chr11:75739531	rs673335	C	T	0.025	0.0036	2.95622e-11
chr11:76186330	rs17749202	T	C	0.021	0.0036	1.009e-08
chr11:76445929	rs61894507	G	A	0.026	0.0036	3.09747e-13
chr11:8233861	rs2168101	C	A	0.026	0.0036	7.29292e-13
chr11:92936020	rs61901515	A	G	0.053	0.0102	2.96953e-08
chr11:92983658	rs11020132	A	G	0.092	0.0148	5.26063e-10
chr11:93280365	rs57235767	C	T	0.032	0.0036	6.50758e-21
chr11:9578396	rs3910384	A	G	0.016	0.0031	1.12657e-09
chr11:9834468	rs76789970	T	C	0.035	0.0046	3.29713e-12
chr12:103269117	rs1520191	T	C	0.026	0.0036	3.85596e-13
chr12:10723329	rs77100210	A	C	0.044	0.0077	4.32207e-08
chr12:108236003	rs1426371	G	A	0.043	0.0031	1.55264e-34
chr12:111803962	rs671	G	A	0.047	0.0082	1.39836e-14
chr12:117974568	rs34965774	A	G	0.047	0.0041	5.84079e-39
chr12:120723650	rs77045000	C	T	0.023	0.0097	7.74377e-14
chr12:120991391	rs1169299	C	T	0.026	0.0031	1.26593e-50
chr12:121493142	rs78628688	C	A	0.026	0.0051	4.37269e-08
chr12:124029230	rs34680764	T	G	0.038	0.0046	1.16135e-14
chr12:124341916	rs2229840	C	T	0.026	0.0041	5.7824e-09
chr12:12718165	rs2066827	G	T	0.032	0.0041	7.24091e-16
chr12:13038241	rs7303887	T	C	0.021	0.0041	5.99561e-10
chr12:131996729	rs7302504	T	C	0.031	0.0051	1.07828e-09
chr12:132493112	rs12811407	A	G	0.041	0.0036	6.32606e-34
chr12:132784638	rs1009321	A	G	0.024	0.0031	2.18713e-13
chr12:17059947	rs10744146	G	A	0.018	0.0031	3.94776e-08	chr12:17043898	0.99 / 0.91	EUR / EAS
chr12:20109611	rs75149408	A	G	0.073	0.0128	2.06375e-09
chr12:20439690	rs11045247	A	G	0.031	0.0051	7.43931e-11
chr12:21685951	rs34084105	G	A	0.03	0.0036	1.95971e-14
chr12:26321934	rs10842708	G	A	0.036	0.0036	7.03058e-30
chr12:27740413	rs11049114	A	G	0.022	0.0036	1.41584e-08
chr12:27809170	rs10842991	C	T	0.066	0.0036	1.1856e-69
chr12:31226161	rs4931467	G	A	0.026	0.0031	5.88741e-15
chr12:33217471	rs6488140	A	G	0.031	0.0036	1.36926e-17	chr12:33225563	0.98 / 0.99	EUR / EAS
chr12:39022635	rs11514133	C	T	0.023	0.0031	1.09224e-10
chr12:3921938	rs10848958	C	T	0.035	0.0046	6.53177e-14
chr12:395631	rs2007537	C	T	0.023	0.0031	1.59144e-11
chr12:4131952	rs75640507	A	G	0.062	0.0097	1.1757e-13
chr12:41469591	rs2730827	T	C	0.024	0.0031	3.09071e-15	chr12:41494138	0.94 / 0.98	EUR / EAS
chr12:4192135	rs11063029	T	C	0.068	0.0071	1.45148e-23
chr12:4275678	rs76895963	T	G	0.464	0.023	4.63787e-236	chr12:4275678	1	EUR
chr12:4294710	rs3217893	C	T	0.102	0.0071	1.23651e-51
chr12:45904652	rs1650007	T	C	0.013	0.0031	1.13436e-08
chr12:49869365	rs7132908	A	G	0.032	0.0031	1.83754e-23	chr12:49869365	1.0 / 1.0	EUR / EAS
chr12:53083566	rs2683506	G	A	0.013	0.0036	3.78869e-08
chr12:56752285	rs2277339	G	T	0.035	0.0041	5.06763e-15
chr12:60847359	rs10784067	A	G	0.022	0.0036	1.60557e-09
chr12:62616578	rs10877892	G	A	0.022	0.0041	1.17573e-08
chr12:65822382	rs2257883	A	G	0.07	0.0041	1.22058e-76
chr12:65965972	rs8756	A	C	0.036	0.0031	6.93089e-39
chr12:6603814	rs7969177	A	G	0.031	0.0046	7.71807e-12
chr12:69579612	rs3201	C	T	0.019	0.0031	2.47611e-08
chr12:71069635	rs10879248	C	A	0.035	0.0031	2.80281e-33
chr12:82006719	rs999976	T	C	0.024	0.0041	7.33862e-10
chr12:87949797	rs4842471	C	T	0.016	0.0036	1.32506e-09
chr12:90009131	rs17250160	T	C	0.029	0.0056	4.13435e-08
chr12:93574480	rs1316739	A	G	0.022	0.0036	4.27077e-10
chr12:95528222	rs61939481	C	T	0.049	0.0071	7.9311e-11
chr13:109274738	rs9301365	T	C	0.024	0.0036	5.55177e-14
chr13:109774524	rs9521510	T	C	0.019	0.0031	1.00362e-08
chr13:113622886	rs2316118	A	G	0.017	0.0031	3.00628e-08
chr13:22015744	rs9316706	A	G	0.023	0.0036	2.57777e-11
chr13:22735243	rs314879	C	T	0.035	0.0041	2.34604e-21
chr13:26202862	rs34584161	A	G	0.053	0.0036	1.10717e-53
chr13:27438390	rs9512696	G	A	0.015	0.0031	9.71429e-09	chr13:27436597	1.0 / 1.0	EUR / EAS
chr13:27951225	rs79033136	G	A	0.028	0.0041	4.68857e-10
chr13:30443121	rs12855502	C	T	0.021	0.0036	7.53269e-09
chr13:32980164	rs576674	G	A	0.053	0.0036	5.07256e-47
chr13:45944831	rs2806924	C	T	0.024	0.0036	2.58026e-15
chr13:50519978	rs9316500	T	G	0.038	0.0036	4.49286e-32
chr13:53533448	rs9568868	T	G	0.042	0.0041	2.36838e-23	chr13:53530833	0.99 / 1.0	EUR / EAS
chr13:58118978	rs11148426	T	C	0.028	0.0036	6.80407e-17
chr13:58623402	rs4432163	C	T	0.018	0.0031	6.00775e-09
chr13:60117933	rs9598088	T	C	0.01	0.0036	1.54755e-08
chr13:65630748	rs9564268	T	C	0.021	0.0036	1.15488e-09
chr13:79013706	rs1576655	C	A	0.017	0.0031	4.54832e-09	chr13:79006784	0.96 / 0.92	EUR / EAS
chr13:80133294	rs1215468	A	G	0.07	0.0036	6.81093e-105
chr13:94008315	rs9561488	A	G	0.021	0.0031	2.65271e-10
chr13:98457562	rs3783007	G	T	0.019	0.0031	3.9824e-09
chr14:100788835	rs73347525	A	G	0.044	0.0041	7.68159e-33
chr14:100803882	rs61385262	T	C	0.05	0.0087	9.31935e-09
chr14:101065517	rs61992671	A	G	0.033	0.0036	3.95649e-20
chr14:102761515	rs8020605	G	T	0.015	0.0031	6.42577e-10
chr14:103780025	rs113345285	C	T	0.031	0.0056	2.40643e-11
chr14:22819980	rs17122782	C	T	0.028	0.0041	4.5823e-10
chr14:24409164	rs12437434	C	T	0.045	0.0066	2.47749e-12
chr14:25480071	rs1955851	T	G	0.022	0.0031	4.36436e-12	chr14:25472715	0.9825	EUR
chr14:29275326	rs8005994	A	G	0.021	0.0031	1.58242e-10	chr14:29286662	0.99 / 0.92	EUR / EAS
chr14:29601453	rs3783300	A	C	0.022	0.0031	3.36342e-11
chr14:32834334	rs12883788	T	C	0.032	0.0031	1.34295e-23	chr14:32829525	0.95 / 0.90	EUR / EAS
chr14:34986773	rs10149083	A	G	0.019	0.0031	1.36168e-08
chr14:38331500	rs4901812	G	A	0.038	0.0036	2.53473e-32
chr14:46827561	rs12896030	C	T	0.02	0.0031	8.05345e-10	chr14:46833911	0.97 / 0.97	EUR / EAS
chr14:60713939	rs3742636	T	G	0.024	0.0036	8.63981e-16
chr14:69096578	rs10130013	G	A	0.017	0.0031	2.55417e-13
chr14:76834520	rs2056857	C	T	0.027	0.0031	8.67964e-18
chr14:79476304	rs7156625	A	G	0.05	0.0036	2.23107e-36
chr14:89089903	rs35368444	T	G	0.046	0.0066	1.29695e-11
chr14:89589124	rs35889227	G	T	0.03	0.0031	1.66303e-19
chr14:91506408	rs2025067	T	C	0.024	0.0031	1.08708e-15
chr14:99233743	rs4082793	C	T	0.021	0.0031	2.24322e-10	chr14:99233743	1.0 / 1.0	EUR / EAS
chr15:31433572	rs7403010	T	C	0.017	0.0031	6.08083e-10
chr15:35642912	rs12913098	A	C	0.014	0.0046	1.79067e-09	chr15:35528031	0.949	EUR
chr15:37732620	rs2382031	C	A	0.022	0.0031	3.57911e-09
chr15:38535939	rs8043085	T	G	0.036	0.0031	4.12794e-27
chr15:39360852	rs10152999	A	C	0.019	0.0026	8.43937e-11
chr15:40091931	rs16970349	A	G	0.049	0.0061	1.82132e-14
chr15:40449096	rs12898690	A	G	0.021	0.0036	5.56428e-13
chr15:43602920	rs2447198	T	C	0.032	0.0041	3.40653e-14
chr15:46183959	rs10519049	G	A	0.02	0.0031	5.1408e-10
chr15:47123337	rs62015803	G	A	0.021	0.0036	1.90866e-10
chr15:49580150	rs7161744	C	A	0.018	0.0031	4.0066e-08
chr15:51614790	rs750163	A	G	0.018	0.0031	4.84317e-09
chr15:52295543	rs149336329	G	T	0.082	0.0082	6.21736e-26
chr15:52796604	rs28475375	A	G	0.031	0.0041	9.78078e-14
chr15:57113476	rs2615231	A	G	0.024	0.0031	2.28755e-14
chr15:62099409	rs7163757	C	T	0.047	0.0031	1.5364e-64
chr15:63805739	rs1396713	C	T	0.031	0.0036	8.29161e-22
chr15:65450712	rs12909009	A	G	0.018	0.0036	4.31033e-08
chr15:66581578	rs2469102	G	T	0.021	0.0036	4.7602e-08
chr15:66970494	rs28836514	T	C	0.031	0.0046	9.53465e-11
chr15:72186172	rs8026894	G	A	0.032	0.0061	1.84502e-09
chr15:74036852	rs7183908	C	T	0.019	0.0031	5.56899e-10
chr15:75510859	rs12708519	T	C	0.042	0.0036	4.07368e-40
chr15:76145642	rs8043371	G	T	0.028	0.0046	4.40874e-08
chr15:77484220	rs952472	C	A	0.065	0.0031	2.84428e-99
chr15:83084960	rs28538218	A	G	0.02	0.0031	1.13182e-08
chr15:89863887	rs2165069	C	T	0.055	0.0036	1.09267e-60
chr15:90979736	rs10520699	G	A	0.034	0.0056	2.1475e-08
chr15:93288838	rs7167984	G	A	0.04	0.0036	1.06767e-23
chr15:94727676	rs11633473	G	A	0.018	0.0031	3.61658e-08	chr15:94728643	0.97 / 0.99	EUR / EAS
chr15:98695432	rs62024481	C	T	0.023	0.0041	9.03964e-10	chr15:98695432	1.0 / 1.0	EUR / EAS
chr16:1286402	rs4984797	G	A	0.021	0.0031	2.16698e-08
chr16:15059860	rs9927842	T	C	0.029	0.0041	1.56552e-13
chr16:20243801	rs11074446	T	C	0.028	0.0041	3.77373e-12	chr16:20238073	0.98 / 1.0	EUR / EAS
chr16:211117	rs117064493	C	T	0.069	0.0117	3.69839e-09
chr16:24805171	rs2059134	A	G	0.021	0.0036	2.86818e-09	chr16:24732336	0.9199	EUR
chr16:250389	rs55857387	T	C	0.04	0.0036	4.99386e-32
chr16:25225634	rs10852284	C	T	0.019	0.0031	3.75063e-08
chr16:287691	rs34665498	C	T	0.033	0.0041	8.94009e-13
chr16:28904206	rs10499	G	A	0.026	0.0036	5.47567e-13	chr16:28871920	0.84 / 0.88	EUR / EAS
chr16:29971798	rs9932196	T	G	0.025	0.0031	3.96916e-17	chr16:29914124	0.8225	EAS
chr16:31118621	rs1978487	T	C	0.01	0.0036	3.69541e-08
chr16:3280179	rs458522	T	C	0.021	0.0036	2.12253e-08
chr16:3533173	rs3751837	T	C	0.035	0.0036	1.09734e-22	chr16:3533173	1.0 / 1.0	EUR / EAS
chr16:4395326	rs3747579	C	T	0.021	0.0036	1.82238e-10
chr16:49014279	rs13339351	C	T	0.019	0.0031	8.01262e-10
chr16:53420943	rs62048489	G	T	0.058	0.0071	2.11542e-18
chr16:53509293	rs113810193	G	A	0.07	0.0092	9.91092e-15
chr16:53804746	rs62033416	G	A	0.042	0.0051	4.37105e-18
chr16:53809711	rs139891432	A	G	0.112	0.0133	5.77578e-20
chr16:54336722	rs4783837	C	T	0.036	0.0056	3.08088e-11	chr16:54336722	1.0 / 1.0	EUR / EAS
chr16:69716946	rs2917677	C	T	0.037	0.0036	6.03763e-32	chr16:69686900	0.99 / 0.90	EUR / EAS
chr16:73063130	rs7498798	G	A	0.029	0.0031	7.03822e-22
chr16:77198849	rs72798545	C	A	0.03	0.0041	3.07183e-10
chr16:81501185	rs2925979	T	C	0.038	0.0036	1.01838e-33
chr16:81575948	rs7189295	A	G	0.021	0.0031	4.87239e-10
chr16:85670978	rs2303202	G	A	0.021	0.0031	4.05349e-12
chr16:88488072	rs9937296	C	T	0.03	0.0041	1.98896e-15
chr16:89720353	rs56283750	T	C	0.027	0.0031	2.06072e-16
chr16:918717	rs9889137	C	T	0.019	0.0031	1.11559e-09
chr16:9642000	rs316371	T	C	0.018	0.0031	4.8748e-08
chr17:1606754	rs9893867	G	A	0.032	0.0041	5.50938e-13
chr17:17606678	rs56745821	A	G	0.015	0.0031	3.81159e-08
chr17:17848164	rs1108646	A	G	0.026	0.0031	5.08501e-17
chr17:21375977	rs7213608	C	T	0.022	0.0036	1.15674e-10
chr17:2406635	rs59278436	A	G	0.02	0.0031	5.76335e-09
chr17:31376984	rs1048317	T	C	0.033	0.0031	5.57253e-28
chr17:36510707	rs2306593	C	T	0.021	0.0026	1.69912e-10
chr17:37670407	rs3094503	A	C	0.037	0.0041	5.57403e-17
chr17:37742390	rs11651052	A	G	0.065	0.0031	1.93064e-123
chr17:39590054	rs11078916	T	C	0.025	0.0031	1.41503e-13
chr17:4111090	rs7224685	T	G	0.045	0.0031	1.0425e-44
chr17:42554255	rs676387	A	C	0.033	0.0036	7.52268e-25
chr17:43379045	rs56799554	G	A	0.025	0.0036	1.81018e-10
chr17:45140892	rs11653796	G	A	0.021	0.0036	4.69491e-08
chr17:46209018	rs4792837	C	A	0.024	0.0041	4.52104e-10
chr17:48101312	rs3744347	A	G	0.03	0.0036	6.73221e-16	chr17:48116902	0.906	EAS
chr17:48982960	rs35895680	C	A	0.043	0.0036	3.88171e-31
chr17:4903803	rs3966782	C	T	0.019	0.0031	6.67054e-09
chr17:50086966	rs112297357	C	A	0.027	0.0046	7.77143e-11
chr17:58888691	rs11659035	T	C	0.022	0.0031	8.83695e-11
chr17:59895735	rs8068913	C	T	0.023	0.0036	6.81378e-09
chr17:616314	rs36027158	A	G	0.031	0.0046	8.91608e-11
chr17:62559465	rs11657101	G	A	0.023	0.0031	8.2659e-12
chr17:63589646	rs72845888	C	T	0.057	0.0077	3.38066e-12
chr17:64121776	rs10853047	C	T	0.038	0.0046	1.78517e-17
chr17:6649848	rs9900150	G	A	0.017	0.0026	1.66728e-08
chr17:67829238	rs12601921	T	C	0.038	0.0036	1.26747e-26	chr17:67835900	0.95 / 0.99	EUR / EAS
chr17:68452981	rs883541	G	A	0.026	0.0031	4.00784e-12
chr17:7049836	rs113748381	A	G	0.093	0.0082	2.97219e-40
chr17:72300402	rs11653006	G	A	0.021	0.0026	6.8076e-11
chr17:72648893	rs61736066	G	A	0.034	0.0051	1.92231e-11
chr17:73010373	rs11077654	C	A	0.028	0.0041	6.68104e-13
chr17:75182216	rs10401019	T	C	0.021	0.0036	6.95505e-11
chr17:75758725	rs2444842	G	A	0.02	0.0036	2.9285e-08
chr17:7634474	rs727428	T	C	0.021	0.0026	8.37528e-11
chr17:78762169	rs7221314	A	G	0.033	0.0031	1.80518e-23
chr17:79922965	rs62076641	T	C	0.021	0.0036	1.27292e-09
chr17:80783826	rs11150745	A	G	0.025	0.0036	5.47004e-14	chr17:80783826	1.0 / 1.0	EUR / EAS
chr17:82726104	rs9895455	T	C	0.02	0.0031	2.42731e-10
chr17:9888232	rs17676097	G	A	0.028	0.0036	2.82693e-11
chr18:1839563	rs8097544	G	A	0.035	0.0046	2.99476e-15
chr18:23520540	rs1788819	G	A	0.032	0.0031	4.14146e-19
chr18:34114603	rs4293449	T	C	0.019	0.0046	3.13701e-09
chr18:38698745	rs62080313	C	T	0.021	0.0051	2.31587e-09
chr18:39014093	rs2958610	T	G	0.032	0.0046	1.99592e-13
chr18:42492265	rs7232699	T	C	0.025	0.0036	8.61165e-11
chr18:43122868	rs7242026	T	C	0.019	0.0031	9.48242e-09
chr18:44747009	rs58306981	C	A	0.016	0.0036	2.02172e-08
chr18:45369029	rs2247326	T	G	0.024	0.0036	3.94695e-11	chr18:45370664	0.8439	EUR
chr18:53313732	rs8089704	A	C	0.019	0.0036	4.20129e-08
chr18:55383415	rs72926932	C	A	0.068	0.0071	1.70274e-23
chr18:55761116	rs17089932	T	C	0.029	0.0036	6.64663e-15
chr18:56911251	rs10048404	C	T	0.025	0.0031	1.0631e-12
chr18:59209198	rs9957320	G	T	0.034	0.0036	5.32645e-19	chr18:59210843	0.99 / 1.0	EUR / EAS
chr18:60161902	rs6567160	C	T	0.059	0.0036	6.0259e-67	chr18:60183694	1.0 / 0.96	EUR / EAS
chr18:60361739	rs78769612	G	T	0.104	0.0112	7.29504e-22	chr18:60370200	0.8741	EUR
chr18:63178651	rs12454712	T	C	0.035	0.0031	4.73897e-33
chr18:63314935	rs12455492	G	T	0.028	0.0046	4.68089e-10
chr18:65791045	rs35419009	T	G	0.026	0.0036	7.12696e-15
chr18:7076837	rs9948462	T	C	0.031	0.0031	1.54047e-26
chr18:76870384	rs2658746	C	T	0.03	0.0031	1.2092e-22
chr19:1167923	rs12461269	G	A	0.027	0.0031	1.19199e-14
chr19:1224519	rs34072429	T	C	0.027	0.0046	2.59922e-09
chr19:12398722	rs4804181	A	C	0.032	0.0036	6.24728e-19
chr19:12927601	rs3111316	A	G	0.034	0.0031	7.04446e-28
chr19:1646713	rs4807125	T	C	0.031	0.0046	4.02144e-11
chr19:18701214	rs4808845	A	G	0.03	0.0031	1.71105e-21	chr19:18701975	0.99 / 1.0	EUR / EAS
chr19:19684751	rs7247433	A	C	0.014	0.0036	1.6922e-08
chr19:21539677	rs7507813	C	T	0.022	0.0036	4.59026e-10
chr19:30548088	rs1469705	T	C	0.014	0.0036	2.69646e-08
chr19:31338997	rs924150	A	C	0.022	0.0031	6.64309e-12
chr19:33398687	rs7256564	A	G	0.036	0.0036	1.07923e-32
chr19:38915802	rs11670675	G	A	0.02	0.0036	4.14382e-09
chr19:41341832	rs11466334	A	G	0.189	0.0209	1.90571e-27
chr19:41365886	rs55826925	C	T	0.042	0.0061	4.20744e-12
chr19:44908684	rs429358	T	C	0.056	0.0041	7.47133e-42	chr19:44908684	1.0 / 1.0	EUR / EAS
chr19:45231493	rs62118504	G	A	0.022	0.0036	2.62378e-08
chr19:45653761	rs10406431	A	G	0.059	0.0031	8.33994e-89
chr19:45905754	rs11083785	G	A	0.021	0.0031	4.45357e-12
chr19:47097184	rs8101149	A	G	0.03	0.0036	1.68081e-18	chr19:47065746	0.87 / 0.98	EUR / EAS
chr19:49509317	rs34010237	G	A	0.031	0.0046	4.33542e-14
chr19:5036719	rs56249413	A	G	0.028	0.0036	1.96725e-12
chr19:7226179	rs4804420	G	A	0.024	0.0036	4.75941e-14
chr19:7903283	rs2115107	A	G	0.036	0.0031	4.22704e-32
chr19:818284	rs8108446	A	G	0.021	0.0031	1.46449e-10
chr19:8364439	rs116843064	G	A	0.113	0.0143	3.03217e-17
chr2:104573962	rs10496386	G	A	0.018	0.0031	3.22079e-08
chr2:104849547	rs1451533	A	G	0.021	0.0031	2.46271e-10
chr2:111130466	rs72836348	G	A	0.049	0.0056	5.28923e-15
chr2:111496274	rs1345203	T	C	0.029	0.0041	9.57412e-13
chr2:119524439	rs2244214	T	C	0.023	0.0031	5.38416e-12
chr2:120351515	rs80136509	G	A	0.07	0.0122	7.53132e-09
chr2:120682642	rs10864859	T	G	0.039	0.0046	5.2509e-16
chr2:144498978	rs6705150	C	T	0.019	0.0031	1.27216e-09
chr2:144946853	rs72854449	G	A	0.022	0.0031	6.80423e-09
chr2:145590469	rs7609422	G	A	0.026	0.0031	1.87485e-15
chr2:147162645	rs7559658	C	T	0.022	0.0036	4.0355e-09
chr2:148810827	rs4499362	C	T	0.016	0.0036	3.49676e-10
chr2:151310003	rs10174715	C	T	0.018	0.0031	9.71744e-09
chr2:152717014	rs4664605	T	C	0.02	0.0031	1.2944e-08
chr2:157533956	rs7594480	T	C	0.052	0.0056	1.20833e-19
chr2:157992292	rs720159	A	G	0.019	0.0031	2.85285e-09
chr2:159818145	rs6720948	C	A	0.015	0.0031	8.62776e-09
chr2:160287568	rs77704424	T	C	0.046	0.0061	2.09392e-15
chr2:16088910	rs4668481	A	C	0.022	0.0031	7.78495e-15
chr2:161057657	rs10490563	G	A	0.02	0.0036	5.86848e-09
chr2:16393401	rs11680058	A	G	0.041	0.0046	1.31785e-19
chr2:164651879	rs10184004	C	T	0.065	0.0036	9.85259e-89
chr2:164912541	rs9287852	G	A	0.02	0.0031	1.64377e-15
chr2:165756733	rs3791848	T	G	0.025	0.0031	3.07039e-15
chr2:168898336	rs13387347	C	T	0.017	0.0026	8.276e-10
chr2:170818186	rs2270335	C	T	0.018	0.0036	9.26926e-09
chr2:174376838	rs72917544	G	A	0.027	0.0051	1.80464e-09
chr2:178575302	rs12464787	G	A	0.024	0.0036	3.97153e-09
chr2:180702465	rs12467798	A	C	0.026	0.0031	1.43024e-15
chr2:18520808	rs7579323	A	G	0.022	0.0031	5.45416e-10
chr2:195838592	rs10198943	C	T	0.022	0.0031	8.3455e-13
chr2:202553814	rs1991371	A	G	0.034	0.0046	2.62586e-14
chr2:204511186	rs4482463	C	A	0.03	0.0046	5.82584e-12	chr2:204511186	1	EAS
chr2:208004056	rs11692908	T	C	0.024	0.0031	3.54932e-13
chr2:212954007	rs16849467	T	C	0.028	0.0036	8.88051e-14
chr2:218001763	rs76480788	C	T	0.062	0.0107	1.25779e-08
chr2:218322880	rs10193189	C	A	0.019	0.0031	9.5729e-09
chr2:218835276	rs78058190	A	G	0.072	0.0087	9.84501e-16
chr2:226230042	rs2203452	G	A	0.077	0.0036	3.04407e-120
chr2:228119154	rs13022070	G	A	0.022	0.0031	3.48064e-12
chr2:232819692	rs2305141	A	G	0.022	0.0031	1.60255e-10
chr2:233398336	rs6706384	T	G	0.031	0.0031	2.23038e-21
chr2:25346954	rs13023418	A	G	0.028	0.0036	4.57865e-18
chr2:26338249	rs7603413	C	A	0.017	0.0031	6.5415e-09
chr2:26975798	rs72806909	G	A	0.055	0.0102	3.08177e-08
chr2:27508073	rs1260326	C	T	0.059	0.0036	3.68828e-86
chr2:422144	rs62107261	T	C	0.077	0.0097	1.84827e-17
chr2:43384744	rs76675804	T	C	0.111	0.0066	8.5678e-73
chr2:44583341	rs10201401	A	G	0.025	0.0041	1.39104e-10
chr2:47928345	rs11691374	A	C	0.027	0.0046	1.2577e-08
chr2:58731977	rs6741951	A	G	0.031	0.0031	6.05648e-20
chr2:59080966	rs7599151	A	G	0.031	0.0036	5.39273e-25
chr2:59300261	rs72806282	G	A	0.076	0.0133	2.31053e-08
chr2:60057965	rs980329	C	T	0.022	0.0036	6.19159e-11
chr2:6019849	rs12468070	C	T	0.019	0.0031	1.37044e-08
chr2:60305473	rs7608259	G	A	0.03	0.0046	1.96135e-09
chr2:636790	rs35142762	T	C	0.056	0.0041	4.41491e-45
chr2:65434334	rs12185610	A	C	0.043	0.0031	3.12443e-41
chr2:66444726	rs2049019	C	A	0.023	0.0031	1.61347e-11
chr2:67393935	rs12713597	T	C	0.024	0.0031	5.40797e-12
chr2:70112352	rs10180252	T	C	0.025	0.0041	3.45158e-08
chr2:8490619	rs12328987	G	A	0.049	0.0087	7.2995e-09
chr20:18668025	rs62216977	A	G	0.026	0.0046	4.08081e-10
chr20:1913101	rs4813319	C	T	0.019	0.0031	1.30517e-08
chr20:22568731	rs1203894	T	C	0.034	0.0046	1.14011e-11
chr20:327549	rs1047507	G	A	0.033	0.0056	1.11237e-09
chr20:33600336	rs149142833	T	C	0.04	0.0051	1.70107e-15
chr20:34087161	rs4911405	T	C	0.033	0.0036	2.80026e-23
chr20:41203988	rs17265513	C	T	0.036	0.0041	7.77487e-15
chr20:43673561	rs826949	T	C	0.03	0.0036	5.29739e-15
chr20:44366172	rs12625671	C	T	0.068	0.0041	2.29867e-65
chr20:44420983	rs6073434	T	G	0.186	0.0306	7.38327e-19
chr20:44617908	rs244080	A	C	0.024	0.0041	3.57421e-11
chr20:46967739	rs6063046	A	G	0.04	0.0036	5.20238e-24
chr20:50215483	rs6091115	T	C	0.039	0.0031	5.64592e-41
chr20:51536805	rs3787186	T	C	0.024	0.0031	2.95541e-15
chr20:51837356	rs6021487	A	G	0.019	0.0031	9.57859e-09
chr20:52427578	rs2426443	A	G	0.03	0.0031	3.76035e-20
chr20:52680009	rs1523539	G	A	0.013	0.0031	4.1012e-10
chr20:53000625	rs2741362	T	G	0.02	0.0031	1.78736e-09
chr20:55581407	rs507381	T	G	0.02	0.0031	1.04667e-11	chr20:55583672	0.95 / 0.93	EUR / EAS
chr20:58840055	rs1800900	G	A	0.029	0.0031	4.17738e-19
chr20:59032308	rs45551238	C	T	0.166	0.0204	2.05905e-23
chr20:62322432	rs2274933	A	G	0.022	0.0036	3.5436e-08
chr20:62642608	rs34885433	G	A	0.031	0.0031	1.42931e-20
chr20:63738996	rs1056441	C	T	0.027	0.0031	3.93079e-15
chr20:63814349	rs73143584	G	A	0.038	0.0056	1.20649e-09
chr20:64147876	rs11698462	C	T	0.023	0.0031	2.34107e-12
chr21:38803710	rs11911369	T	C	0.028	0.0046	1.0684e-09
chr21:45075080	rs9977825	T	C	0.022	0.0036	2.94519e-09
chr21:46352525	rs9983528	G	A	0.027	0.0046	2.07311e-11
chr22:19984029	rs758374	C	T	0.022	0.0036	7.44817e-10
chr22:20064958	rs3804043	C	A	0.021	0.0031	1.73587e-08
chr22:24824639	rs7291042	T	C	0.021	0.0031	2.82614e-09
chr22:28973410	rs5762925	C	A	0.018	0.0031	1.65589e-09
chr22:29841717	rs5997539	G	A	0.039	0.0056	7.01127e-21
chr22:31732285	rs131246	A	G	0.036	0.0051	9.84454e-18
chr22:35303766	rs138742	G	A	0.022	0.0031	5.26384e-11
chr22:40144758	rs4586740	T	G	0.022	0.0031	1.6118e-11
chr22:41153293	rs7510675	G	A	0.022	0.0041	2.69064e-09
chr22:42638138	rs5751316	A	G	0.013	0.0031	9.83969e-09
chr22:43928850	rs738408	T	C	0.035	0.0031	1.62606e-25
chr22:45919072	rs9723065	C	T	0.031	0.0041	1.96e-13
chr22:49962654	rs28691713	C	T	0.036	0.0031	3.09984e-34
chr3:113282859	rs775230	G	A	0.025	0.0031	2.3593e-14
chr3:115224932	rs9822860	T	C	0.041	0.0041	1.39114e-24
chr3:122311754	rs1393202	T	C	0.03	0.0061	4.0374e-13
chr3:12288284	rs17036160	C	T	0.093	0.0056	3.09362e-78
chr3:123346931	rs11708067	A	G	0.082	0.0041	1.83611e-92
chr3:12420116	rs709156	G	A	0.026	0.0031	1.12306e-12
chr3:125202613	rs9873519	T	C	0.031	0.0031	9.12127e-25
chr3:12800305	rs7650482	A	G	0.02	0.0031	4.41627e-10
chr3:129273204	rs6762578	G	A	0.028	0.0036	1.74018e-12
chr3:129601687	rs78252470	A	G	0.03	0.0041	6.36621e-12
chr3:132034844	rs7649058	C	T	0.027	0.0036	3.39196e-14
chr3:13385447	rs9818385	G	A	0.019	0.0031	2.65673e-08	chr3:13312119	0.8603	EAS
chr3:136798018	rs9878031	C	T	0.02	0.0031	9.55286e-10
chr3:138378695	rs1679147	A	G	0.029	0.0036	4.52654e-17
chr3:141434703	rs75206890	A	C	0.075	0.0092	7.49146e-17
chr3:149475897	rs1802837	C	T	0.022	0.0036	1.38772e-11
chr3:152369044	rs13066678	G	T	0.029	0.0031	6.97325e-21
chr3:152812238	rs75417759	C	T	0.044	0.0082	4.79088e-22
chr3:15664617	rs924753	G	A	0.024	0.0031	7.44152e-14
chr3:157077736	rs9854955	G	A	0.029	0.0031	3.29066e-19
chr3:160436470	rs1047210	A	C	0.026	0.0031	2.89723e-15
chr3:168501084	rs7631973	T	C	0.025	0.0041	1.1234e-08
chr3:170987904	rs1514895	A	G	0.046	0.0036	2.54428e-48
chr3:172082466	rs4894803	G	A	0.021	0.0031	4.5907e-10
chr3:173396515	rs529200	G	A	0.022	0.0031	4.38771e-12
chr3:184185013	rs6443954	C	T	0.017	0.0031	6.1825e-09
chr3:185175349	rs16859748	G	A	0.023	0.0036	2.00812e-10
chr3:185542041	rs147676117	G	A	0.05	0.0061	2.57157e-16
chr3:185796401	rs9808924	A	G	0.111	0.0036	1.6044e-279
chr3:186108951	rs869400	G	T	0.031	0.0041	1.95789e-12	chr3:186108951	1	EUR
chr3:186947857	rs3887925	T	C	0.039	0.0031	5.93576e-44
chr3:18774426	rs9878064	A	G	0.018	0.0031	2.89264e-08
chr3:188024054	rs6777684	G	A	0.051	0.0036	1.64821e-47
chr3:188352486	rs79786949	T	C	0.036	0.0056	2.13674e-09
chr3:196105276	rs9877493	C	T	0.03	0.0036	3.51648e-19
chr3:23415589	rs13094957	T	C	0.062	0.0041	7.2542e-82
chr3:25066375	rs6808550	G	A	0.02	0.0031	4.20682e-10
chr3:35617852	rs6766511	G	T	0.022	0.0036	1.91498e-10
chr3:36827948	rs4789	T	C	0.015	0.0031	4.17931e-08
chr3:42270000	rs935112	G	A	0.025	0.0046	3.09029e-08
chr3:46884049	rs11926707	C	T	0.02	0.0031	2.35101e-09
chr3:50136764	rs2624847	G	T	0.028	0.0036	1.151e-14
chr3:53093661	rs2581787	T	G	0.022	0.0031	5.58912e-12
chr3:54794800	rs76263492	T	G	0.063	0.0092	2.85035e-12
chr3:57780135	rs9815266	T	C	0.019	0.0036	3.31855e-08
chr3:58304631	rs62259319	C	T	0.027	0.0031	1.19723e-14
chr3:63911539	rs2292662	C	T	0.052	0.0036	1.50536e-52
chr3:64722438	rs4132228	C	T	0.033	0.0031	6.42388e-27
chr3:66864334	rs7648830	T	C	0.018	0.0031	2.92539e-09
chr3:71606894	rs844215	C	T	0.021	0.0036	1.9603e-10
chr3:72816032	rs13085136	C	T	0.059	0.0071	1.34916e-17
chr3:77622570	rs2272163	C	A	0.025	0.0031	3.69118e-15
chr3:86860983	rs62257270	T	C	0.022	0.0036	1.30963e-09
chr3:89937130	rs11716527	C	T	0.041	0.0066	2.50408e-09
chr3:94486924	rs580585	G	T	0.023	0.0031	3.46363e-13
chr3:9476827	rs2279440	T	C	0.031	0.0046	2.36818e-15
chr4:102804737	rs223423	G	A	0.023	0.0031	8.61039e-20
chr4:120841248	rs4833686	C	T	0.026	0.0036	1.42573e-12
chr4:1246511	rs730831	T	G	0.081	0.0056	1.48573e-69
chr4:1270725	rs144186803	T	C	0.072	0.0133	4.43692e-08
chr4:128251968	rs4975198	T	C	0.022	0.0036	1.30091e-08
chr4:129824994	rs72675820	A	C	0.019	0.0031	2.48286e-08
chr4:136162038	rs1296328	A	C	0.018	0.0031	1.12825e-08	chr4:136162038	1	EUR
chr4:139972133	rs56218782	T	C	0.025	0.0031	5.61384e-12
chr4:143521099	rs12500603	A	G	0.02	0.0036	3.43514e-08
chr4:144737912	rs11727676	C	T	0.04	0.0066	1.40963e-10
chr4:152599323	rs6813195	C	T	0.051	0.0031	4.71791e-64
chr4:155781932	rs3775087	A	G	0.028	0.0041	2.20897e-11
chr4:156783307	rs4691378	A	G	0.032	0.0036	3.30319e-28
chr4:170158786	rs550072	C	T	0.021	0.0031	9.31333e-09
chr4:177989153	rs10006596	C	T	0.019	0.0026	2.85546e-09
chr4:184792454	rs72695645	G	A	0.059	0.0056	7.66468e-33
chr4:185651349	rs11724862	T	C	0.027	0.0031	3.26938e-13
chr4:25407216	rs34811474	G	A	0.032	0.0041	2.7201e-12
chr4:3240118	rs362307	T	C	0.049	0.0066	1.9872e-12
chr4:45180510	rs10938397	G	A	0.041	0.0031	7.31433e-41
chr4:4988571	rs4450871	A	G	0.023	0.0031	4.9336e-11
chr4:52340927	rs114447556	T	C	0.037	0.0066	1.86758e-08
chr4:56568575	rs4568288	A	G	0.011	0.0031	1.56321e-08
chr4:6295919	rs13130845	C	A	0.067	0.0036	3.02676e-100
chr4:70896009	rs10433674	C	T	0.055	0.0051	3.93498e-31
chr4:731320	rs56121601	T	G	0.077	0.0077	4.76275e-22
chr4:76136669	rs4624679	A	C	0.023	0.0036	6.95484e-10
chr4:76611371	rs62300927	G	A	0.021	0.0031	1.94629e-09
chr4:82657118	rs79920718	A	G	0.026	0.0031	8.8163e-16
chr4:84478183	rs144589448	C	T	0.126	0.0173	2.22818e-15
chr4:94178043	rs7676797	G	A	0.014	0.0031	1.65638e-08
chr4:95185171	rs2289043	A	G	0.021	0.0031	2.19317e-11
chr4:958159	rs34311866	C	T	0.032	0.0041	5.45669e-15
chr4:99318162	rs1229984	C	T	0.017	0.0056	9.18298e-10	chr4:99318162	1	EAS
chr5:102478905	rs17333350	G	A	0.02	0.0031	1.11459e-13
chr5:106883813	rs295030	A	G	0.018	0.0031	4.10651e-10
chr5:119395552	rs1105770	T	G	0.02	0.0031	6.17728e-09
chr5:123347118	rs12655753	G	A	0.054	0.0066	9.42653e-17
chr5:128070567	rs6888037	T	G	0.024	0.0036	1.77715e-09
chr5:133059845	rs55914434	T	G	0.023	0.0036	4.91116e-10
chr5:134528909	rs329122	A	G	0.031	0.0031	3.79774e-24	chr5:134525973	0.9958	EAS
chr5:134905755	rs319597	A	G	0.02	0.0031	6.05869e-10
chr5:138098804	rs35167448	T	C	0.02	0.0036	8.10697e-09
chr5:14753636	rs17250977	G	A	0.099	0.0112	2.38447e-21
chr5:14755810	rs147581833	C	T	0.293	0.0362	6.5697e-28
chr5:14768657	rs76549217	T	C	0.085	0.0128	1.99005e-11
chr5:14826084	rs79190780	T	G	0.12	0.0179	2.07589e-12
chr5:154168646	rs2099044	T	C	0.026	0.0031	3.11308e-13	chr5:154160465	0.992	EUR
chr5:158574128	rs2963470	A	G	0.036	0.0036	3.87969e-28
chr5:159786678	rs17057112	G	A	0.031	0.0056	7.65109e-13
chr5:177299634	rs3088050	G	A	0.031	0.0036	8.7275e-19
chr5:180797259	rs117657946	G	A	0.028	0.0041	2.08727e-09
chr5:36208311	rs78923858	A	C	0.054	0.0092	5.60111e-09
chr5:38032392	rs72732603	G	A	0.035	0.0056	3.85094e-09
chr5:44682487	rs6884702	G	A	0.023	0.0031	5.42578e-15
chr5:50634452	rs62366901	T	G	0.027	0.0031	1.02525e-16
chr5:52495391	rs17261179	T	C	0.028	0.0031	1.37345e-17
chr5:52789569	rs3762991	T	C	0.031	0.0036	1.47459e-19
chr5:53555061	rs889292	T	C	0.023	0.0031	1.23886e-11
chr5:54169956	rs39671	T	C	0.025	0.0036	2.00631e-12
chr5:56465350	rs3911664	A	G	0.016	0.0031	1.40574e-08
chr5:56566067	rs9687846	A	G	0.054	0.0041	3.89017e-47
chr5:56900777	rs96844	G	A	0.026	0.0031	1.24987e-13
chr5:58434305	rs861293	C	T	0.019	0.0031	4.64089e-08
chr5:66992055	rs34691	A	G	0.018	0.0031	1.93625e-08
chr5:68418419	rs4976033	G	A	0.029	0.0026	2.9977e-19
chr5:72731415	rs150100713	A	G	0.025	0.0041	3.85565e-08
chr5:77139179	rs7732130	G	A	0.058	0.0036	6.67279e-55
chr5:77418555	rs2242159	C	T	0.019	0.0031	2.69167e-11
chr5:78084899	rs252761	G	T	0.023	0.0031	2.65793e-12
chr5:79211594	rs7445125	A	G	0.029	0.0031	5.99592e-23
chr5:93571978	rs424482	G	A	0.029	0.0046	6.08261e-10
chr5:96513883	rs261966	C	T	0.025	0.0031	9.36064e-17	chr5:96531519	0.9756	EUR
chr6:100149018	rs11155284	C	T	0.023	0.0041	4.5007e-08
chr6:104587076	rs11755801	T	C	0.029	0.0051	1.98286e-08
chr6:111499910	rs6568685	C	A	0.028	0.0041	6.98769e-10
chr6:116895741	rs17078452	G	A	0.036	0.0061	4.86462e-10
chr6:117690560	rs72951506	C	T	0.04	0.0041	5.25071e-23
chr6:125795807	rs9375411	G	A	0.018	0.0031	2.34731e-08
chr6:126470949	rs11759026	G	A	0.058	0.0036	3.24691e-65
chr6:127095785	rs2800733	A	G	0.044	0.0036	2.0276e-36
chr6:130024690	rs1415701	A	G	0.026	0.0031	3.13603e-14
chr6:136970158	rs6917676	T	G	0.038	0.0031	8.61019e-40
chr6:138884249	rs9376382	C	T	0.019	0.0031	5.74032e-09
chr6:139514552	rs668459	C	T	0.024	0.0026	1.13764e-13
chr6:139999771	rs13194747	C	T	0.027	0.0036	2.48482e-13
chr6:142699615	rs12200517	A	G	0.027	0.0041	9.1209e-11
chr6:142875381	rs11969311	A	C	0.026	0.0041	3.41885e-11
chr6:151818751	rs3853248	C	T	0.022	0.0036	1.88433e-10
chr6:153062455	rs9397581	A	G	0.032	0.0031	1.39387e-21
chr6:15382287	rs11751816	A	G	0.019	0.0031	5.66226e-12
chr6:154083178	rs3778156	G	A	0.026	0.0046	1.82008e-08
chr6:156665416	rs6905058	C	A	0.028	0.0051	3.77454e-10
chr6:160353427	rs487060	C	T	0.031	0.0031	2.3194e-24
chr6:161273147	rs1321850	G	T	0.018	0.0031	2.96419e-08
chr6:162627348	rs34709632	A	G	0.035	0.0061	7.39588e-09
chr6:163711969	rs4709746	C	T	0.044	0.0046	1.60218e-20
chr6:165769048	rs1021509	A	C	0.016	0.0031	5.89972e-09
chr6:165805703	rs77273391	C	T	0.081	0.0158	6.47904e-09
chr6:167004063	rs9459835	T	G	0.021	0.0031	4.2395e-12
chr6:19712062	rs6926312	A	G	0.022	0.0031	1.06752e-12
chr6:20686342	rs7766070	A	C	0.132	0.0036	0
chr6:21079126	rs11967298	A	G	0.029	0.0036	3.18167e-16
chr6:21131432	rs74387263	C	T	0.068	0.0087	1.04002e-15
chr6:23014217	rs16887160	A	C	0.017	0.0041	3.86628e-08
chr6:26330264	rs9358927	T	G	0.025	0.0031	9.14618e-13
chr6:28166590	rs1150674	A	G	0.031	0.0056	2.14433e-08
chr6:28884587	rs6456865	A	G	0.026	0.0041	3.62186e-10
chr6:31171675	rs879882	C	T	0.042	0.0031	8.93837e-46
chr6:31273258	rs139073773	G	A	0.123	0.0189	7.90325e-12
chr6:31523943	rs2534653	G	A	0.007	0.0036	4.41123e-11
chr6:32152938	rs1053924	C	T	0.023	0.0031	2.05294e-18
chr6:32214982	rs206015	G	A	0.016	0.0041	4.5652e-12
chr6:32614145	rs522308	T	C	0.037	0.0036	2.62525e-30
chr6:33584930	rs75080135	A	C	0.029	0.0036	4.98752e-16
chr6:34222672	rs10214450	T	C	0.049	0.0092	1.43864e-08
chr6:35291620	rs33959228	C	T	0.096	0.0138	1.73214e-14
chr6:36651044	rs1321313	C	T	0.02	0.0036	2.71931e-09
chr6:36943498	rs72846863	G	A	0.026	0.0051	6.80806e-10
chr6:38167954	rs12663450	G	A	0.038	0.0066	1.61073e-09
chr6:38985559	rs1412265	C	A	0.031	0.0036	2.2639e-21
chr6:39316408	rs3734618	G	A	0.031	0.0031	3.21713e-32
chr6:39865188	rs2504093	C	T	0.017	0.0031	4.41448e-10
chr6:40441504	rs34298980	T	C	0.03	0.0031	1.90992e-20
chr6:41195153	rs4711658	C	T	0.018	0.0031	7.02401e-10
chr6:43301441	rs2841648	C	A	0.017	0.0031	3.92592e-10
chr6:43791136	rs6905288	A	G	0.033	0.0031	1.35799e-27
chr6:50821065	rs3798519	C	A	0.047	0.0036	1.02359e-36
chr6:51393781	rs2504706	T	C	0.024	0.0036	2.10042e-11
chr6:52762524	rs2749014	A	G	0.023	0.0031	4.89512e-10
chr6:53774965	rs9382231	G	A	0.019	0.0036	2.95683e-10
chr6:7231610	rs9379084	G	A	0.074	0.0051	6.86136e-56
chr6:7254724	rs2714343	A	G	0.032	0.0031	5.35271e-31
chr6:75723922	rs72888748	G	A	0.027	0.0036	9.3943e-12
chr6:82330568	rs13207433	T	C	0.018	0.0031	1.89071e-08
chr6:82763757	rs1757856	G	T	0.019	0.0036	4.0854e-08
chr7:100352178	rs142520867	A	C	0.067	0.0122	8.67547e-09
chr7:101152465	rs6969685	C	T	0.018	0.0031	3.58351e-08
chr7:102417732	rs12534945	C	T	0.02	0.0036	7.70902e-09
chr7:102841444	rs7781557	C	T	0.045	0.0046	5.84164e-25
chr7:102912919	rs62484946	C	T	0.083	0.0107	7.28301e-15
chr7:103780261	rs262350	C	T	0.021	0.0031	5.2705e-11	chr7:103776094	1	EAS
chr7:107074264	rs7808028	C	T	0.02	0.0031	3.24463e-08
chr7:113242459	rs3906052	G	A	0.019	0.0031	4.0151e-08
chr7:117870567	rs13239186	T	C	0.025	0.0036	6.33575e-11
chr7:127590622	rs62483173	C	T	0.024	0.0031	5.41108e-24
chr7:128271570	rs76485553	G	A	0.094	0.0122	9.7839e-17
chr7:129755911	rs11557287	A	G	0.016	0.0041	7.91393e-09
chr7:130748625	rs4731702	C	T	0.039	0.0026	2.79045e-41
chr7:13853277	rs10950494	A	G	0.027	0.0031	2.04594e-25
chr7:140928935	rs13438418	A	G	0.037	0.0051	4.09733e-17
chr7:14858657	rs17168486	T	C	0.058	0.0036	3.0863e-59
chr7:149483409	rs6972751	T	C	0.023	0.0041	2.46196e-09
chr7:15025378	rs4719433	C	T	0.063	0.0031	6.21519e-102
chr7:150840547	rs62492368	A	G	0.031	0.0031	7.33048e-24
chr7:151115596	rs17857291	G	A	0.021	0.0036	4.68161e-08
chr7:157002289	rs887609	A	G	0.016	0.0036	2.30976e-14
chr7:157170180	rs6956046	G	A	0.05	0.0031	1.95975e-58
chr7:15873963	rs38205	A	C	0.019	0.0031	1.98889e-09
chr7:1848415	rs11766944	G	A	0.039	0.0041	1.14264e-22
chr7:22819474	rs10259561	G	A	0.019	0.0031	2.14737e-11
chr7:23562972	rs227941	T	C	0.035	0.0046	1.26183e-14
chr7:25912439	rs35274205	A	G	0.027	0.0036	2.69558e-14
chr7:26529511	rs6968655	G	T	0.02	0.0041	2.18313e-10
chr7:28154778	rs860262	C	A	0.073	0.0036	1.43402e-131	chr7:28152661	1	EAS
chr7:30688836	rs917195	C	T	0.038	0.0036	3.77469e-27
chr7:36695748	rs4720212	G	A	0.02	0.0031	1.41313e-08
chr7:41316525	rs13222509	C	T	0.022	0.0036	1.32482e-10
chr7:43871283	rs10232743	T	C	0.062	0.0112	3.1237e-08
chr7:44216044	rs878521	A	G	0.048	0.0031	1.21526e-50
chr7:4651429	rs28411900	T	C	0.03	0.0046	1.79589e-11
chr7:48809912	rs11983595	A	G	0.021	0.0036	1.67258e-08
chr7:49553347	rs7458670	T	C	0.023	0.0031	8.97821e-13	chr7:49576607	1	EAS
chr7:50630852	rs2237442	A	G	0.022	0.0031	1.79134e-11
chr7:50955624	rs720068	C	T	0.056	0.0077	2.5794e-12
chr7:55753863	rs10249231	C	T	0.027	0.0036	8.46902e-13
chr7:69306875	rs10950177	G	A	0.013	0.0036	4.62768e-08
chr7:70236979	rs7790934	G	A	0.043	0.0031	1.14695e-43
chr7:7172309	rs12702586	A	G	0.027	0.0041	1.49015e-09
chr7:73628113	rs6460047	C	T	0.027	0.0036	1.00465e-10
chr7:74018300	rs7792074	A	G	0.02	0.0026	2.80036e-09
chr7:74720592	rs35005436	C	T	0.031	0.0051	3.20598e-12
chr7:77097776	rs150429692	T	C	0.031	0.0046	5.20963e-13
chr7:77415447	rs9641219	T	G	0.019	0.0031	1.16148e-09
chr7:78200451	rs1852006	G	A	0.018	0.0031	2.65326e-10	chr7:78200451	1.0 / 1.0	EUR / EAS
chr7:90136894	rs39257	A	G	0.031	0.0031	3.73093e-27
chr7:92606850	rs8179	C	T	0.025	0.0041	4.38995e-08
chr7:93489424	rs76369672	C	T	0.023	0.0031	2.75374e-14
chr7:98181606	rs9641233	G	A	0.035	0.0056	1.7764e-09
chr8:102864097	rs2679745	G	A	0.027	0.0036	3.48702e-11
chr8:10342038	rs17708276	G	A	0.025	0.0051	3.45803e-08
chr8:104650145	rs112515915	A	G	0.047	0.0071	1.81015e-11
chr8:105419985	rs3779767	T	C	0.017	0.0031	2.50941e-09
chr8:109100658	rs7821463	A	G	0.017	0.0031	2.94917e-08
chr8:10926259	rs10086521	T	C	0.026	0.0036	1.07824e-15
chr8:115581371	rs4599845	T	C	0.033	0.0031	6.69569e-28
chr8:117130913	rs73317613	C	A	0.379	0.077	9.26946e-12
chr8:117172544	rs13266634	C	T	0.1	0.0036	1.98326e-219
chr8:120860224	rs10955992	A	C	0.026	0.0031	2.4615e-14
chr8:121672500	rs16895840	A	C	0.022	0.0036	2.56826e-09
chr8:122789018	rs4871304	T	C	0.018	0.0031	4.45844e-08
chr8:125498096	rs6470361	G	A	0.02	0.0036	2.60575e-08
chr8:127699497	rs17772814	G	A	0.063	0.0071	5.2919e-19
chr8:128540098	rs7824269	T	C	0.03	0.0036	3.7643e-16
chr8:131863073	rs7828631	T	C	0.027	0.0041	1.62638e-10
chr8:134774034	rs12548678	T	G	0.02	0.0031	1.5005e-08
chr8:13650803	rs10087481	A	G	0.02	0.0031	2.82596e-12
chr8:137203245	rs73712230	T	G	0.03	0.0051	3.41265e-08
chr8:142057348	rs10096860	C	T	0.019	0.0031	8.4159e-10
chr8:144321883	rs3757974	G	A	0.037	0.0031	1.697e-29
chr8:144750636	rs7015203	T	C	0.024	0.0031	2.50273e-15
chr8:18011012	rs1978054	C	T	0.023	0.0031	2.37949e-12
chr8:22638535	rs4872527	A	G	0.028	0.0036	1.48294e-17
chr8:23714294	rs17089546	G	A	0.016	0.0036	3.38968e-09
chr8:25607154	rs73221948	T	G	0.033	0.0036	4.67359e-19
chr8:26015118	rs17818197	G	A	0.032	0.0041	1.00562e-14
chr8:30978019	rs2042073	A	G	0.028	0.0031	2.03123e-15
chr8:34646258	rs7844647	T	C	0.022	0.0031	3.66741e-10
chr8:36997193	rs10092900	G	T	0.038	0.0036	3.36375e-27
chr8:37540285	rs12680217	T	C	0.041	0.0046	3.67374e-21
chr8:38493792	rs60128210	G	A	0.019	0.0031	2.56976e-11
chr8:41369688	rs78623944	G	A	0.027	0.0046	4.53098e-08
chr8:41665473	rs508419	G	A	0.07	0.0036	2.29596e-94
chr8:42045884	rs4454259	C	T	0.027	0.0046	2.13341e-08
chr8:71507263	rs10096191	G	T	0.037	0.0056	1.0049e-09
chr8:72537705	rs7845090	G	A	0.017	0.0031	4.30476e-09
chr8:73768181	rs140727097	G	A	0.033	0.0051	7.33415e-10
chr8:74289748	rs7813042	G	A	0.031	0.0087	3.37185e-12
chr8:75763952	rs2920928	C	T	0.021	0.0031	2.49659e-11
chr8:80463222	rs16907751	C	T	0.03	0.0046	2.12356e-09	chr8:80463222	1	EAS
chr8:84714431	rs13266372	T	G	0.017	0.0031	9.42895e-09
chr8:87289330	rs2336987	A	G	0.017	0.0036	4.70089e-09
chr8:9325848	rs9987289	A	G	0.048	0.0051	1.10408e-24
chr8:94683902	rs2722885	T	C	0.025	0.0026	1.64353e-15
chr8:94948719	rs2879813	A	G	0.038	0.0031	1.14471e-36
chr8:96162409	rs2514530	C	T	0.018	0.0031	8.55236e-09
chr9:1036193	rs7870869	G	A	0.028	0.0031	9.17808e-18
chr9:104972433	rs4556142	G	A	0.028	0.0031	2.67554e-16
chr9:113902565	rs10116566	T	C	0.021	0.0031	4.58319e-08
chr9:114425289	rs2274162	G	T	0.024	0.0036	4.01716e-10
chr9:116482904	rs7030607	A	G	0.02	0.0031	1.44871e-08
chr9:123061776	rs700059	A	G	0.031	0.0036	1.15643e-16
chr9:123416925	rs7851052	T	C	0.022	0.0031	1.72097e-12
chr9:123762933	rs2479106	G	A	0.022	0.0031	1.95462e-10
chr9:126698448	rs35632228	A	G	0.026	0.0041	2.21612e-09
chr9:130913063	rs10113902	C	T	0.027	0.0031	2.59384e-16	chr9:130913078	0.9959	EUR
chr9:131995368	rs4382592	T	G	0.023	0.0036	3.40494e-12
chr9:133273813	rs505922	C	T	0.046	0.0031	5.48634e-52
chr9:134047504	rs459571	T	C	0.028	0.0036	4.0491e-16
chr9:136347375	rs28533815	C	T	0.076	0.0041	8.66168e-101
chr9:136611268	rs7022365	C	T	0.031	0.0036	4.89818e-17
chr9:14130240	rs4740559	T	C	0.03	0.0041	2.81725e-14
chr9:16656911	rs1029016	C	A	0.035	0.0061	1.1066e-09
chr9:16715828	rs1330303	T	C	0.022	0.0036	1.38378e-09
chr9:19074540	rs12380322	G	A	0.024	0.0031	8.61083e-15
chr9:20815908	rs6475477	C	T	0.025	0.0031	1.95299e-15
chr9:21167182	rs28521526	C	T	0.025	0.0036	4.91287e-11
chr9:22134095	rs10811661	T	C	0.148	0.0041	0
chr9:22584585	rs1472495	G	A	0.019	0.0036	2.38559e-08
chr9:28414627	rs17770336	T	C	0.039	0.0036	2.87208e-34	chr9:28414627	1	EAS
chr9:31222422	rs10813516	C	A	0.023	0.0031	5.36711e-11
chr9:34074478	rs12001437	C	T	0.031	0.0031	2.4035e-25
chr9:35767756	rs10758321	G	A	0.025	0.0031	1.67024e-15
chr9:37084343	rs6476613	A	G	0.021	0.0031	1.46651e-09	chr9:37084343	1	EAS
chr9:79293071	rs67269808	A	G	0.072	0.0061	2.63585e-35
chr9:81377259	rs7861609	C	T	0.022	0.0036	2.85201e-14
chr9:81694033	rs2796441	G	A	0.057	0.0031	4.89297e-80
chr9:8284965	rs7872172	T	G	0.024	0.0036	5.61644e-11
chr9:92682518	rs10992408	G	A	0.023	0.0036	4.83982e-09
chr9:94148533	rs10821304	A	G	0.031	0.0036	1.05379e-18
chr9:95066707	rs10121760	C	T	0.031	0.0041	4.65699e-14
chr9:95516131	rs113154802	C	T	0.04	0.0051	1.22308e-16
BMI=Body mass index, EA=effect allele, EAS=East Asian, EUR=European, GS=genetic score, OA=other allele, SE=standard error, SNP=single nucleotide polymorphism
